# Supplementary material for: Local Genomic Surveillance of Invasive Streptococcus pyogenes in Eastern North Carolina (ENC) in 2022–2023
Source: Int J Mol Sci. 2024 Jul 26;25(15):8179. doi: 10.3390/ijms25158179 (PMC11311789; doi:10.3390/ijms25158179)
Supplement: Supplementary file 1 [file ijms-25-08179-s001.zip]

Archive with 2 entries (2 files):
- Sup_Tables.xlsx
- SuppFigs.pptx
