# Supplementary material for: Local Genomic Surveillance of Invasive Streptococcus pyogenes in Eastern North Carolina (ENC) in 2022–2023
Source: Int J Mol Sci. 2024 Jul 26;25(15):8179. doi: 10.3390/ijms25158179 (PMC11311789; doi:10.3390/ijms25158179)
Supplement: Supplementary file 1 [file ijms-25-08179-s001.zip › Sup_Tables.xlsx]

## Sheet: S1
Table S1. Demographic clinical information of patients with Group A Streptococcal infection.
Isolate	Patient Age	Patient Gender	Specimen Source	Specimen Collection Date	Specimen Collection Site	Diagnosis	ICU	STSS	Mortality	Invasive	Erythromycin	Clindamycin	Penicillin	Ceftriaxone	Vancomycin
Spyo01	19	F	Blood	2022-03-04	Venous	Bacteremia associated with chorioamnionitis/endometritis	N	N	N	Y	R	R*	S	S	S
Spyo02	33	M	Blood	2022-06-28	Venous	Bacteremia associated with cellulitis	N	N	N	Y	R	R*	S	S	S
Spyo03	18	F	Blood	2022-06-21	Central line	Bacteremia associated with central line infection	N	N	N	Y	R	R	S	S	S
Spyo04	63	F	Blood	2022-09-18	Venous	Bacteremia associated with cellulitis	Y	N	N	Y	I	I	S	S	S
Spyo05	33	F	Blood	2022-09-24	Venous	Bacteremia associated with abscess	Y	Y	N	Y	S	S	S	S	S
Spyo06	12	M	Blood	2022-11-09	Venous	Bacteremia associated with septic arthritis & osteomyelitis	N	N	N	Y	S	S	S	S	S
Spyo07	36	F	Blood	2023-01-27	Venous	Bacteremia assciated with septic arthritis	N	N	N	Y	S	S	S	S	S
Spyo08	6	M	Abscess	2023-02-04	Leg	Septic arthritis with subperiosteal abscess	N	N	N	Y	-	-	-	-	-
Spyo09	28	F	Synovial fluid	2023-02-05	Finger flexor tendon sheath	Pyogenic flexor tenosynovitis	N	N	N	Y	-	-	-	-	-
Spyo10	64	F	Urine	2023-02-09	Voiding: midstream clean catch	Vulvovaginitis vs. cystitis	N	N	N	Y	-	-	-	-	-
Spyo11	57	M	Blood	2023-02-10	Arterial	Bacteremia associated with necrotizing soft tissue infection	Y	Y	N	Y	R	R	S	S	S
Spyo12	62	M	Blood	2023-02-11	Venous	Bacteremic pneumonia	N	N	N	Y	S	S	S	S	S
Spyo13	3	F	Urine	2023-02-16	Voiding: midstream clean catch	Vulvovaginitis vs. cystitis	N	N	N	Y	-	-	-	-	-
Spyo14	7	F	Urine	2023-02-16	Voiding: midstream clean catch	Vulvovaginitis vs. cystitis	N	N	N	Y	-	-	-	-	-
Spyo15	5	F	Urine	2023-02-16	Voiding: midstream clean catch	Vulvovaginitis vs. cystitis	N	N	N	Y	-	-	-	-	-
Spyo16	37	M	Wound	2023-02-17	Toe	Non-necrotizing soft tissue infection & osteomyelitis	N	N	N	Y	-	-	-	-	-
Spyo17	67	M	Wound	2023-02-22	Arm	Cellulitis	Y	Y	Y	Y	-	-	-	-	-
Spyo18	21	F	Pleural fluid	2023-02-22	Pleural cavity	Empyema	Y	N	N	Y	I	S	S	S	S
Spyo19	40	M	Blood	2023-02-23	Venous	Bacteremia associated with cellulitis	N	N	N	Y	I	R	S	S	S
Spyo20	34	M	Blood	2023-02-25	Venous	Bacteremia without focus	Y	Y	N	Y	-	-	-	-	-
Spyo21	41	M	Synovial fluid	2023-02-25	Finger flexor tendon sheath	Pyogenic flexor tenosynovitis	N	N	N	Y	-	-	-	-	-
Spyo22	34	F	Abscess	2023-02-27	Neck	Retropharyngeal abscess, Lemierre's syndrome	N	N	N	Y	-	-	-	-	-
Spyo23	64	M	Wound	2023-03-03	Arm	Necrotizing fasciitis	Y	Y	N	Y	R	R	S	S	S
Spyo24	50	F	Wound	2023-03-04	Infusaport access site	Cellulitis with extensive septic thrombophlebitis	N	N	N	Y	-	-	-	-	-
Spyo25	61	M	Tissue	2023-03-05	Arm	Necrotizing fasciitis	Y	Y	Y	Y	-	-	-	-	-
Spyo26	4	F	Urine	2023-03-07	Voiding: midstream clean catch	Vulvovaginitis vs. cystitis	N	N	N	Y	-	-	-	-	-
Spyo27	28	F	Blood	2023-03-08	Venous	Bacteremia without focus	Y	N	N	Y	S	S	S	S	S
Spyo28	43	M	Synovial fluid	2023-03-09	Knee	Septic arthritis/bursitis	N	N	N	Y	R	R*	S	S	S
Spyo29	8	F	Blood	2023-03-16	Venous	Bacteremia associated with cellulitis	N	N	N	Y	S	S	S	S	S
Spyo30	32	F	Tissue	2023-03-19	Medial cubital vein, excised	Thrombus of medial cubital vein with abscess	N	N	N	Y	S	S	S	S	S
Spyo31	7	M	Urine	2023-03-20	Voiding: midstream clean catch	Cystitis	N	N	N	Y	-	-	-	-	-
Spyo32	3	M	Pleural fluid	2023-03-31	Pleural cavity	Empyema	Y	N	N	Y	S	S	S	S	S
Spyo33	73	F	Blood	2023-04-02	Venous	Bacteremia associated with cellulitis	N	N	N	Y	S	S	S	S	S
Spyo34	62	F	Synovial fluid	2023-04-03	Elbow	Septic arthritis	N	N	N	Y	-	-	-	-	-
Spyo35	66	M	Blood	2023-04-05	Venous	Bacteremia associated with pneumonia	Y	Y	N	Y	R	R	S	S	S
Spyo36	1	M	Blood	2023-04-06	Venous	Bacteremia due to septic arthritis	Y	Y	Y	Y	-	-	-	-	-
Spyo37	81	M	Blood	2023-04-07	Venous	Bacteremia without focus	Y	Y	Y	Y	-	-	-	-	-
Spyo38	3	F	Urine	2023-04-12	Voiding: midstream clean catch	Vulvovaginitis vs. cystitis	N	N	N	Y	-	-	-	-	-
Spyo39	12	M	Synovial fluid	2023-04-14	Elbow	Septic arthritis	N	N	N	Y	-	-	-	-	-
Spyo40	77	F	Blood	2023-04-14	Venous	Bacteremia associated with necrotizing fasciitis & osteomyelitis	N	N	N	Y	S	S	S	S	S
Spyo41	39	M	Blood	2023-04-16	Venous	Bacteremia asscoiated with cellulitis & abscess	N	N	N	Y	S	S	S	S	S
Spyo42	4	M	Pleural fluid	2023-04-16	Pleural cavity	Empyema	Y	N	N	Y	S	S	S	S	S
Spyo43	84	F	Wound	2023-04-21	Leg	Cellulitis	Y	Y	N	Y	S	S	S	S	S
Spyo44	36	M	Blood	2023-04-23	Venous	Bacteremia associated with pharyngitis	Y	Y	N	Y	S	I	S	S	S
Spyo45	62	F	Blood	2023-04-23	Venous	Prosthetic heart valve endocarditis associated with cellulitis	Y	Y	N	Y	S	I	S	S	S
Spyo46	76	M	Blood	2023-04-24	Venous	Bacteremia associated with cellulitis	N	N	N	Y	S	I	S	S	S
Spyo47	66	M	Blood	2023-04-30	Venous	Bacteremia associated with cellulitis	N	N	N	Y	S	S	S	S	S
Spyo48	60	M	BAL	2023-05-08	Lung	Ventilator-associated pneumonia	Y	N	N	Y	-	-	-	-	-
Spyo49	5	M	Wound	2023-05-11	Neck	Retropharyngeal abscess	N	N	N	Y	S	S	S	S	S
Spyo50	4	F	Urine	2023-03-09	Voiding: midstream clean catch	Vulvovaginitis vs. cystitis	N	N	N	Y	-	-	-	-	-
Spyo51	63	M	Blood	2023-05-15	Venous	Bacteremia associated with cellulitis	N	N	N	Y	R	R	S	S	S
Spyo52	70	F	Blood	2023-05-22	Venous	Bacteremia without focus	N	N	N	Y	S	S	S	S	S
Spyo53	44	F	Abscess	2023-05-17	Pelvic	Tubo-ovarian abscess	Y	Y	Y	Y	-	-	-	-	-
Spyo54	63	M	Pericardial fluid	2023-05-25	Pericardial cavity	Pericardial effusion	Y	Y	Y	Y	-	-	-	-	-
Spyo55	60	F	CSF	2023-05-28	Lumbar puncture	Post-traumatic meningitis	Y	N	N	Y	-	-	-	-	-
Spyo56	2	F	Urine	2023-05-31	Voiding: midstream clean catch	Vulvovaginitis vs. cystitis	N	N	N	Y	-	-	-	-	-
Spyo58	29	M	Abscess	2023-02-14	Thigh	Soft tissue abscess				N
Spyo59	3	M	Throat swab	2023-02-20	Pharynx	Acute pharyngitis				N
Spyo60	46	F	Throat swab	2023-02-21	Pharynx	Acute pharyngitis				N
Spyo61	45	M	Wound	2023-02-22	Knee	Cellulitis				N
Spyo62	9	M	Wound	2023-02-27	Forehead	Impetigo				N
Spyo63	34	F	Wound	2023-03-03	Elbow	Cellulitis				N
Spyo64	9	F	Throat swab	2023-03-03	Pharynx	Acute pharyngitis				N
Spyo65	11	F	Throat swab	2023-03-05	Pharynx	Acute pharyngitis				N
Spyo66	12	F	Wound	2023-03-13	Face/Lip	Impetigo				N
Spyo67	27	F	Throat swab	2023-03-16	Pharynx	Acute pharyngitis				N
Spyo68	2	F	Wound	2023-03-17	Wrist	Cellulitis				N
Spyo69	3	M	Wound	2023-04-04	Foot	Cellulitis				N
Spyo70	33	M	Wound	2023-04-10	Shoulder	Cellulitis				N
Spyo71	70	M	Blood	2023-06-06	Venous	Bacteremia associated with septic arthritis	N	N	N	Y	R	R	S	S	S
Spyo72	8	M	Wound	2023-06-02	Ankle	Abscess in setting of streptococcal pharyngitis				N
Spyo73	67	F	Blood	2023-06-14	Venous	Bacteremia associated with pacemaker pocket infection	N	N	N	Y	-	-	-	-	-
Spyo74	16	M	Blood	2023-06-15	Venous	Bacteremia associated with dialysis line infection	Y	Y	Y	Y	S	I	S	S	S
Spyo75	74	M	Tissue	2023-06-16	Arm	Necrotizing fasciitis	N	N	N	Y	S	I	S	S	S
Spyo76	72	F	Blood	2023-06-19	Venous	Bacteremia associated with cellulitis	N	N	N	Y	S	S	S	S	S
Spyo77	80	M	Blood	2023-07-04	Venous	Bacteremia associated with cellulitis	N	N	N	Y	S	S	S	S	S
Spyo78	9	M	Tracheal aspirate	2023-06-12	Endotracheal tube	Tracheostomy colonization				N
Spyo79	62	F	Trachea aspirate	2023-02-13	Endotracheal tube	Tracheostomy colonization				N
Spyo80	10	M	Nail	2023-02-20	Distal phalanx	Paronychia				N
Spyo81	50	M	Wound	2023-02-27	Foot	Cellulitis				N
Spyo82	68	F	Wound	2023-03-27	Foot	Chronic ulcer				N
Spyo83	42	M	Nail	2023-03-28	Distal phalanx	Paronychia				N
Spyo84	4	F	Throat swab	2023-03-14	Pharynx	Acute pharyngitis				N
Spyo85	9	F	Throat swab	2023-03-12	Pharynx	Acute pharyngitis				N
Spyo86	7	F	Throat swab	2023-03-06	Pharynx	Acute pharyngitis				N
Spyo87	6	F	Throat swab	2023-02-20	Pharynx	Acute pharyngitis				N
Spyo88	30	F	Throat swab	2023-02-23	Pharynx	Acute pharyngitis				N
Spyo89	64	F	Wound	2023-06-29	Leg	Cellulitis				N
Spyo90	10	M	Abscess	2023-06-20	Hand	Abscess				N
Spyo91	7	M	Throat swab	2023-06-29	Pharynx	Acute pharyngitis				N
Spyo92	4	F	Throat swab	2023-06-27	Pharynx	Acute pharyngitis				N
Spyo93	33	F	Abscess	2023-06-28	Parotid Gland	Acute parotitis with abscess				N
Spyo94	8	M	Abscess	2023-05-18	Foot	Abscess				N
Spyo95	57	F	Wound	2023-05-22	Phalanx	Cellulitis				N
Spyo96	46	M	Blood	2023-07-10	Venous	Bacteremia associated with cellulitis	N	N	N	Y	R	R	S	S	S
BAL: bronchoalveolar lavage; CSF: cerebrospinal fluid; ICU: intensive care unit; STSS: streptococcal toxic shock syndrome; F: female; M: male; R: resistant; I: intermediate; S: susceptible; *: inducible clindamycin resistance detected. All isolates underwent antimicrobial susceptability testing were susceptible to penicillin, ceftriaxone, and vancomycin

## Sheet: S2
Table S2. Genotyping of the 95 Group A Streptococcus isolates. MLST: multilocus sequence typing.
Isolate	Genome size	Contigs	N50	MLST	emm typing
					Clusters	emm_type	emm_like	emm_cluster
Spyo01	1794062	55	105470	399	2	EMM77.0	EMM149.2~*	E4
Spyo02	1734665	53	95793	46	3	EMM22.0	EMM149.3~*;EMM156.0*	E4
Spyo03	1851428	49	64103	403	2	EMM11.0	EMM202.1*	E6
Spyo04	1723211	46	86815	1285	2	EMM89.0	EMM203.4	E4
Spyo05	1803841	47	116835	28	1	EMM1.0		A-C3
Spyo06	1801406	41	111533	28	2	EMM1.0	EMM149.2~*	A-C3
Spyo07	1689645	33	139800	101	2	EMM89.0	EMM203.4	E4
Spyo08	1804367	36	118786	28	1	EMM1.0		A-C3
Spyo09	1798396	45	120042	399	2	EMM77.0	EMM149.2~*	E4
Spyo10	1801846	41	134654	399	2	EMM77.0	EMM149.2~*	E4
Spyo11	1881232	60	84382	837	2	EMM81.0	EMM156.1~*	E6
Spyo12	1824317	38	209019	52	1	EMM28.0		E4
Spyo13	1724641	40	140041	101	2	EMM89.0	EMM203.4	E4
Spyo14	1832709	65	119350	28	1	EMM1.0		A-C3
Spyo15	1909103	53	86864	55	2	EMM2.0	EMM149.2*	E4
Spyo16	1796198	35	100673	399	2	EMM77.0	EMM149.2~*	E4
Spyo17	1802804	56	110528	36	1	EMM12.8		A-C4
Spyo18	1828536	53	113349	36	1	EMM12.0		A-C4
Spyo19	1828619	41	97447	36	1	EMM12.0		A-C4
Spyo20	1911935	98	69177	62	2	EMM87.1	EMM159.0~*	E3
Spyo21	1804779	53	121805	36	1	EMM12.0		A-C4
Spyo22	1776167	54	140132	433	2	EMM49.0	EMM236.2~*	E3
Spyo23	1879751	54	204150	28	1	EMM1.25		A-C3
Spyo24	1805936	49	121397	36	1	EMM12.0		A-C4
Spyo25	1789056	130	27994	28	1	EMM1.0		A-C3
Spyo26	1753512	111	38532	36	1	EMM12.0		A-C4
Spyo27	1747860	109	37045	36	1	EMM12.0		A-C4
Spyo28	1913830	142	42342	176	2	EMM58.0	EMM236.1~*	E3
Spyo29	1912727	126	33717	55	2	EMM2.0	EMM149.2*	E4
Spyo30	1795477	89	43798	36	1	EMM12.0		A-C4
Spyo31	1770450	64	58547	331	3	EMM73.0	EMM149.2*;EMM141.1	E4
Spyo32	1810616	75	58524	36	1	EMM12.0		A-C4
Spyo33	1803301	56	74704	28	1	EMM1.0		A-C3
Spyo34	1937412	99	57494	172	1	EMM174.1*		E5
Spyo35	1828482	60	79900	28	1	EMM1.0		A-C3
Spyo36	1866167	62	97051	28	1	EMM1.25		A-C3
Spyo37	1806565	44	97017	28	1	EMM1.0		A-C3
Spyo38	1766661	45	81419	36	1	EMM12.0		A-C4
Spyo39	1920749	49	136733	55	2	EMM2.0	EMM149.2*	E4
Spyo40	1803375	56	107385	36	1	EMM12.0		A-C4
Spyo41	1763809	47	146671	36	1	EMM12.0		A-C4
Spyo42	1799384	52	122784	36	1	EMM12.0		A-C4
Spyo43	1803767	40	119350	28	1	EMM1.0		A-C3
Spyo44	1770125	56	146470	36	1	EMM12.0		A-C4
Spyo45	1812392	37	123562	28	1	EMM1.0		A-C3
Spyo46	1783840	65	121601	36	1	EMM12.0		A-C4
Spyo47	1770095	48	183577	36	1	EMM12.0		A-C4
Spyo48	1815346	63	148675	36	1	EMM12.0		A-C4
Spyo49	1807036	53	92887	28	1	EMM1.0		A-C3
Spyo50	1808419	43	88291	28	1	EMM1.0		A-C3
Spyo51	1821282	61	77865	36	1	EMM12.0		A-C4
Spyo52	1721483	37	109660	101	2	EMM89.0	EMM203.4	E4
Spyo53	1804230	41	119350	28	1	EMM1.0		A-C3
Spyo54	1847817	51	160239	39	2	EMM4.0	EMM156.0*	E1
Spyo55	1804128	33	123131	28	1	EMM1.0		A-C3
Spyo56	1803959	40	122584	28	1	EMM1.0		A-C3
Spyo58	1813053	43	122584	28	1	EMM1.0		A-C3
Spyo59	1829859	74	177907	36	1	EMM12.0		A-C4
Spyo60	1841978	78	129231	36	1	EMM12.67		A-C4
Spyo61	1807982	47	119492	28	1	EMM1.0		A-C3
Spyo62	1819328	84	72353	36	1	EMM12.0		A-C4
Spyo63	1803672	61	81161	36	1	EMM12.0		A-C4
Spyo64	1802915	38	119350	28	1	EMM1.0		A-C3
Spyo65	1805677	36	123086	28	1	EMM1.0		A-C3
Spyo66	1805637	53	96613	36	1	EMM12.0		A-C4
Spyo67	1804482	35	122680	28	1	EMM1.0		A-C3
Spyo68	1811087	43	123610	28	1	EMM1.0		A-C3
Spyo69	1814484	54	181974	36	1	EMM12.0		A-C4
Spyo70	1833552	44	138841	28	1	EMM1.0		A-C3
Spyo71	1929819	83	100042	82	1	EMM92.0		E2
Spyo72	1949949	101	76629	62	2	EMM87.0	EMM159.0~*	E3
Spyo73	1804645	35	119515	28	1	EMM1.0		A-C3
Spyo74	1802726	45	181730	36	1	EMM12.0		A-C4
Spyo75	1804260	31	221366	28	1	EMM1.0		A-C3
Spyo76	1787687	42	156630	39	2	EMM4.0	EMM156.0*	E1
Spyo77	1765066	50	148740	36	1	EMM12.0		A-C4
Spyo78	1827858	47	119042	36	1	EMM12.0		A-C4
Spyo79	1802504	47	148402	36	1	EMM12.0		A-C4
Spyo80	1769882	50	148918	36	1	EMM12.0		A-C4
Spyo81	1802864	43	119444	28	1	EMM1.0		A-C3
Spyo82	1719008	23	163033	101	2	EMM89.0	EMM203.4	E4
Spyo83	1802135	46	148724	36	1	EMM12.0		A-C4
Spyo84	1801269	50	148560	36	1	EMM12.0		A-C4
Spyo85	1802010	49	148707	36	1	EMM12.0		A-C4
Spyo86	1803613	35	203929	28	1	EMM1.0		A-C3
Spyo87	1718698	24	163049	101	2	EMM89.0	EMM203.4	E4
Spyo88	1802429	33	203806	28	1	EMM1.0		A-C3
Spyo89	1760230	38	139926	101	2	EMM89.0	EMM203.4	E4
Spyo90	1802280	44	148740	36	1	EMM12.0		A-C4
Spyo91	1804026	37	122980	28	1	EMM1.0		A-C3
Spyo92	1807520	27	222008	52	1	EMM28.0		E4
Spyo93	1869517	77	77296	62	2	EMM87.0	EMM159.0~*	E3
Spyo94	1802842	36	203806	28	1	EMM1.0		A-C3
Spyo95	1763471	34	123056	28	1	EMM1.0		A-C3
Spyo96	1845754	34	243557	82	1	EMM92.0		E2

## Sheet: S3
Table S3. Antimicrobial resistence genes identified in the 95 Group A Streptococcus isolates.
Isolate		Antimicrobial Resistance Gene (%coverage)
		lmrP	mefE	mefA	tetM	tetT	ermA	ermB	ermT	sat4	aph(3)-IIIa	msrD	ant(6)-Ia
Spyo01	%coverage	99.92	92		100				100
	%identity	99.34	83.06		100				100
Spyo02	%coverage	99.92	95.13	100								100
	%identity	98.69	82.48	100								100
Spyo03	%coverage	99.92	96.53		100			100
	%identity	99.26	82.15		100			100
Spyo04	%coverage	99.92	93.32
	%identity	99.43	82.86
Spyo05	%coverage	99.92	96.53
	%identity	98.85	82.15
Spyo06	%coverage	99.92	96.53
	%identity	98.85	82.15
Spyo07	%coverage	99.92	96.53
	%identity	99.43	82.32
Spyo08	%coverage	99.92	96.53
	%identity	98.85	82.15
Spyo09	%coverage	99.92	96.53		100				100
	%identity	99.34	82.15		100				100
Spyo10	%coverage	99.92	96.53		100				100
	%identity	99.34	82.15		100				100
Spyo11	%coverage	99.92	96.53		100					100	100
	%identity	98.44	81.98		99.95					100	100
Spyo12	%coverage	100	96.53
	%identity	99.18	82.24
Spyo13	%coverage	99.92	96.53
	%identity	99.43	82.32
Spyo14	%coverage	99.92	96.53
	%identity	98.85	82.15
Spyo15	%coverage	99.92	95.87
	%identity	99.18	82.01
Spyo16	%coverage	99.92	96.53		100				100
	%identity	99.34	82.15		100				100
Spyo17	%coverage	100	96.53
	%identity	100	82.24
Spyo18	%coverage	100	96.53	100								100
	%identity	99.92	82.24	100								100
Spyo19	%coverage	100	96.53	100								100
	%identity	99.92	82.24	100								100
Spyo20	%coverage	99.92	89.36
	%identity	98.11	82.83
Spyo21	%coverage	100	96.53
	%identity	100	82.24
Spyo22	%coverage	99.92	96.53
	%identity	98.03	82.24
Spyo23	%coverage	99.92	96.53					100
	%identity	98.85	82.15					98.82
Spyo24	%coverage	100	96.53
	%identity	99.92	82.24
Spyo25	%coverage	99.92	90.84
	%identity	98.85	82.85
Spyo26	%coverage	100	93.32
	%identity	100	82.77
Spyo27	%coverage	100	96.53
	%identity	100	82.24
Spyo28	%coverage	99.75	96.53		100		97.4
	%identity	99.51	82.15		100		99.86
Spyo29	%coverage	99.92	83.42
	%identity	99.18	82.59
Spyo30	%coverage	100	92
	%identity	99.92	83.06
Spyo31	%coverage	99.92	93.4
	%identity	99.59	82.79
Spyo32	%coverage	100	96.53
	%identity	100	82.24
Spyo33	%coverage	99.92	92
	%identity	98.85	83.06
Spyo34	%coverage	99.92	96.53							100	100		97.8
	%identity	99.26	82.32							99.09	99.75		100
Spyo35	%coverage	99.92	96.53
	%identity	98.85	82.15
Spyo36	%coverage	99.92	96.53					100
	%identity	98.85	82.15					98.82
Spyo37	%coverage	99.92	96.53
	%identity	98.85	82.15
Spyo38	%coverage	100	96.53
	%identity	100	82.24
Spyo39	%coverage	99.92	95.87
	%identity	99.18	82.01
Spyo40	%coverage	100	96.53
	%identity	100	82.24
Spyo41	%coverage	100	96.53
	%identity	99.92	82.24
Spyo42	%coverage	100	96.53
	%identity	100	82.24
Spyo43	%coverage	99.92	96.53
	%identity	98.85	82.15
Spyo44	%coverage	100	96.53
	%identity	99.92	82.24
Spyo45	%coverage	99.92	96.53
	%identity	98.85	82.15
Spyo46	%coverage	100	96.53
	%identity	100	82.24
Spyo47	%coverage	100	96.53
	%identity	99.92	82.24
Spyo48	%coverage	100	96.53
	%identity	99.92	82.24
Spyo49	%coverage	99.92	96.53
	%identity	98.85	82.15
Spyo50	%coverage	99.92	96.53
	%identity	98.85	82.15
Spyo51	%coverage	100	96.53			100				100	100
	%identity	100	82.24			98.26				99.63	99.75
Spyo52	%coverage	99.92	93.4
	%identity	99.43	82.88
Spyo53	%coverage	99.92	96.53
	%identity	98.85	82.15
Spyo54	%coverage	99.92	96.53
	%identity	98.03	82.32
Spyo55	%coverage	99.92	96.53
	%identity	98.85	82.15
Spyo56	%coverage	99.92	96.53
	%identity	98.85	82.15
Spyo58	%coverage	99.92	96.53
	%identity	98.85	82.15
Spyo59	%coverage	100	96.53
	%identity	100	82.24
Spyo60	%coverage	100	96.53
	%identity	100	82.24
Spyo61	%coverage	99.92	96.53
	%identity	98.85	82.15
Spyo62	%coverage	100	93.4
	%identity	100	82.79
Spyo63	%coverage	100	96.53
	%identity	99.92	82.24
Spyo64	%coverage	99.92	96.53
	%identity	98.85	82.15
Spyo65	%coverage	99.92	96.53
	%identity	98.85	82.15
Spyo66	%coverage	100	96.53
	%identity	99.92	82.24
Spyo67	%coverage	99.92	96.53
	%identity	98.85	82.15
Spyo68	%coverage	99.92	96.53
	%identity	98.85	82.15
Spyo69	%coverage	100	96.53
	%identity	100	82.24
Spyo70	%coverage	99.92	96.53
	%identity	98.85	82.15
Spyo71	%coverage	100	96.53		100				100	100	100		100
	%identity	100	82.32		99.95				100	100	99.75		100
Spyo72	%coverage	99.92	95.87
	%identity	98.11	82.19
Spyo73	%coverage	99.92	96.53
	%identity	98.85	82.15
Spyo74	%coverage	100	96.53
	%identity	99.92	82.24
Spyo75	%coverage	99.92	96.53
	%identity	98.85	82.15
Spyo76	%coverage	99.92	96.53
	%identity	98.03	82.32
Spyo77	%coverage	100	96.53
	%identity	100	82.24
Spyo78	%coverage	100	96.53	100								100
	%identity	99.92	82.24	100								100
Spyo79	%coverage	100	96.53
	%identity	100	82.24
Spyo80	%coverage	100	96.53
	%identity	100	82.24
Spyo81	%coverage	99.92	96.53
	%identity	98.85	82.15
Spyo82	%coverage	99.92	96.53
	%identity	99.43	82.32
Spyo83	%coverage	100	96.53
	%identity	99.92	82.24
Spyo84	%coverage	100	96.53
	%identity	100	82.24
Spyo85	%coverage	100	96.53
	%identity	100	82.24
Spyo86	%coverage	99.92	96.53
	%identity	98.85	82.15
Spyo87	%coverage	99.92	96.53
	%identity	99.43	82.32
Spyo88	%coverage	99.92	96.53
	%identity	98.85	82.15
Spyo89	%coverage	99.92	96.53
	%identity	99.43	82.32
Spyo90	%coverage	100	96.53
	%identity	99.92	82.24
Spyo91	%coverage	99.92	96.53
	%identity	98.85	82.15
Spyo92	%coverage	100	96.53
	%identity	99.18	82.24
Spyo93	%coverage	99.92	96.53
	%identity	98.11	82.19
Spyo94	%coverage	99.92	96.53
	%identity	98.85	82.15
Spyo95	%coverage	99.92	96.53
	%identity	98.85	82.15
Spyo96	%coverage	100	96.53		100				100	100	100		100
	%identity	100	82.32		99.95				100	100	99.75		100
iGAS				3	8	1	1	3	6	5	5	3	3
nGAS				1								1
uGAS					1

## Sheet: S4
Table S4. Virulence genes identified in the 95 Group A Streptococcus isolates.
Isolate		cpa	emm	fbaA	fbp54	fctA	fctB	gbs0630	gbs0631	gbs0632	grab	hasA	hasB	hasC	hylP	ideS/mac	lepA	lmb	mf/spd	mf2	mf3	scpA	scpB	sda	sic	ska	slo	smeZ	speA	speB	speC	speG	speH	speI	speJ	speK	speL	speM	srtC1	ssa
Spyo01	%coverage			97.11	100							100	100	100		99.12		100	100			100				99.77	100			100		100					100	100
	%identity			86.4	97.52							99.6	99.42	99.34		88.6		98.91	99.39			98.34				85.97	98.72			99.5		99.43					99.75	99.3
Spyo02	%coverage				100											100		100	100	100		100				99.92	100	100		100	100	100								100
	%identity				98.49											99.22		98.91	99.51	100		98.39				84.74	98.78	95.3		99.75	100	99.57								99.87
Spyo03	%coverage			99.47	100							99.92	100	99.78	95.86	99.12		100	100	100		99.66				99.92	100	100		100	100	100	100	100
	%identity			89.8	97.46							99.6	99.75	99.67	93.95	88.99		98.59	98.9	99.47		97.94				85.05	98.66	96.44		99.67	99.58	99.29	100	99.85
Spyo04	%coverage	91.28			100											99.12		100	100	100		100				99.77	100	100		100	100	100			100
	%identity	87.59			99.76											88.7		98.91	99.63	99.47		98.37				85.44	98.78	95.87		99.67	99.86	99.57			99.86
Spyo05	%coverage	100	100		100	100	100				100	100	100	100		100	100	100	100		100	98.56		87.69	98.71	100	100	100	89.81	100		100			100				100
	%identity	100	99.86		100	100	100				100	99.84	100	100		100	100	98.37	100		100	98.56		83.22	97.64	100	98.78	100	99.7	100		100			100				100
Spyo06	%coverage	100	100		100	100	100				100	100	100	100		100	100	100	100		100	98.56		87.69		100	100	100	100	100		100			100				100
	%identity	100	99.86		100	100	100				100	99.84	100	100		100	100	98.37	100		100	98.56		83.22		100	98.78	100	99.73	100		100			100				100
Spyo07	%coverage	91.28			100											99.12		100	100			100				99.77	100	100		100		100
	%identity	87.59			99.76											88.7		98.91	99.63			98.34				85.44	98.78	95.87		99.67		99.57
Spyo08	%coverage	100	100		100	100	100				100	100	100	100		100	100	100	100		100	98.56		87.69	98.71	100	100	100	100	100		100			100				100
	%identity	100	99.86		100	100	100				100	99.84	100	100		100	100	98.37	100		100	98.56		83.22	97.64	100	98.78	100	99.73	100		100			100				100
Spyo09	%coverage			97.11	100							100	100	100		99.12		100	100			100				99.77	100			100		100			100		100	100
	%identity			86.4	97.52							99.52	99.42	99.34		88.6		98.91	99.39			98.34				85.97	98.72			99.5		99.43			99		99.75	99.3
Spyo10	%coverage			97.11	100							100	100	100		99.12		100	100			100				99.77	100			100		100			100		100	100
	%identity			86.4	97.52							99.52	99.42	99.34		88.6		98.91	99.39			98.34				85.97	98.72			99.5		99.43			99		99.75	99.3
Spyo11	%coverage	99.46		99.65	100							100	100	100	97.75	99.12		100	100			99.66				98.03	100			100		100	100				100	100
	%identity	95.36		90.39	97.4							99.76	99.17	99.45	90.21	88.79		98.81	99.02			98.17				83.62	99.53			99.67		99.57	99.58				99.75	99.86
Spyo12	%coverage				100							100	100	100		99.12		100	100			100				99.92	100	100	100	100		100			100
	%identity				99.64							99.52	99.5	99.56		88.7		98.81	98.78			98.22				85.05	98.78	95.58	99.73	99.42		99.86			98.86
Spyo13	%coverage	91.28			100						100					99.12		100	100			100				99.77	100	100		100		100
	%identity	87.59			99.76						97.25					88.7		98.91	99.63			98.37				85.44	98.78	95.87		99.67		99.57
Spyo14	%coverage	100	100		100	100	100				100	100	100	100	100	100	100	100	100		100	98.56		87.69	98.71	100	100	100	100	100		100			100				100
	%identity	100	99.86		100	100	100				100	99.84	100	100	91.89	100	100	98.37	100		100	98.56		83.22	97.64	100	98.78	100	99.73	100		100			100				100
Spyo15	%coverage				100			100	100	100		100	100	100		98.73		100	100	100	100	100				98.11	100			100	100	100
	%identity				98.67			89.11	87.56	94.84		99.44	99.92	99.45		88.94		98.81	99.51	100	100	98.31				82.86	98.95			99.75	99.58	99.57
Spyo16	%coverage			97.11	100							100	100	100		99.12		100	100			100				99.77	100			100		100			100		100	100
	%identity			86.4	97.52							99.44	99.42	99.34		88.6		98.91	99.39			98.34				85.97	98.72			99.5		99.43			99		99.75	99.3
Spyo17	%coverage				100							100	100	100	100	99.12		100	100	100		98.22		87.69		99.85	100	100		100	100	100	100	100
	%identity				99.52							99.92	99.92	100	94.74	88.99		98.81	98.65	100		97.17		83.22		85.36	98.78	95.44		99.58	99.58	99.43	99.86	99.85
Spyo18	%coverage				100							100	100	100	100	99.12		100	100	100		98.22		87.69		99.85	100	100		100	100	100	100	100						100
	%identity				99.52							99.52	99.59	99.56	94.74	88.99		98.81	98.65	100		97.17		83.22		85.36	98.78	95.44		99.58	100	99.43	99.86	99.85						99.87
Spyo19	%coverage				100							100	100	100	100	99.12		100	100	100		98.22		87.69		99.85	100	100		100	100	100	98.03	100						100
	%identity				99.52							99.52	99.5	99.56	94.74	88.99		98.81	98.65	100		97.17		83.22		85.36	98.78	95.44		99.58	100	99.43	99.86	99.85						99.87
Spyo20	%coverage				100							100	99.92	100	100	100		100	100	100	100	100				99.92	100	100		100	100	100			100	97.56				100
	%identity				99.03							99.76	99.83	99.67	93.55	99.61		98.37	99.02	100	100	96.64				84.74	99.24	97.86		99.42	99.58	99.57			99.14	87.16				99.87
Spyo21	%coverage				100							100	100	100	100	99.12		100	100	100		98.22		87.69		99.85	100	100		100	100	100	100	100
	%identity				99.52							99.92	99.92	100	94.74	88.99		98.81	98.65	100		97.2		83.22		85.36	98.78	95.44		99.58	99.58	99.43	99.86	99.85
Spyo22	%coverage				100							100	100	100	99.73	100		100	100			98.56				99.77	100			100		100	100	100
	%identity				99.64							99.68	99.92	99.56	88.44	99.51		99.13	99.51			97.24				85.97	98.78			99.5		99.57	99.58	99.56
Spyo23	%coverage	100	100		100	100	100				100	100	100	100		100	100	100	100		100	98.56		87.69	98.71	100	100	100	100	100		100			100				100
	%identity	100	99.79		100	100	100				100	99.84	100	99.89		100	100	98.37	99.88		100	98.56		83.22	97.64	100	98.78	100	99.73	100		100			100				100
Spyo24	%coverage				100							100	100	100	100	99.12		100	100	100		98.22		87.69		99.85	100	100		100	100	100	100	100
	%identity				99.52							99.92	99.92	100	94.74	88.99		98.7	98.65	100		97.2		83.22		85.36	98.78	95.44		99.58	99.58	99.43	99.86	99.85
Spyo25	%coverage	100	100		100	100	100				100	91.75	100	100		100	100	100	100		100	98.56		87.69	98.38	100	100			100		100							100
	%identity	100	99.79		99.94	100	100				100	99.91	100	100		100	100	98.37	99.88		100	98.56		83.22	97.32	100	98.78			100		100							100
Spyo26	%coverage				100							95.4	100	100	100	99.12		100	100			98.22		87.69		99.85	100	93.02		100		100	98.59	100
	%identity				99.52							99.5	99.67	99.56	94.74	88.99		98.81	98.53			97.2		83.22		85.36	98.78	95.25		99.58		99.43	99.72	99.85
Spyo27	%coverage				100							100	100	100	100	90.69		100	100			98.22		87.69		99.85	100			100		100		93.95
	%identity				99.52							99.52	99.5	99.56	94.74	87.99		98.81	98.53			97.2		83.22		85.36	98.78			99.58		99.43		99.84
Spyo28	%coverage				100							99.92	100	100	95.86	98.63		100	100		100	100				99.85	100	97.58		100		100								100
	%identity				97.4							99.76	99.92	99.56	94.87	99.5		98.37	99.63		90.58	98.14				85.36	98.72	95.39		99.75		99.72								100
Spyo29	%coverage				100			100	100	100		91.98	100	100		99.12		100	100	100	100	100				98.11	100			100	97.6	100
	%identity				98.67			89.11	87.56	94.84		99.4	99.92	99.45		88.79		98.81	99.51	100	100	98.31				82.86	98.95			99.75	99.57	99.57
Spyo30	%coverage				100							100	100	100	100	97.65		100	100	100		98.22		87.69		99.85	100	100		100	100	100	100	100
	%identity				99.52							99.92	99.92	100	94.74	88.82		98.81	98.65	100		97.2		83.22		85.36	98.78	95.44		99.58	99.58	99.43	99.86	99.85
Spyo31	%coverage			99.91	100							95.63	100	100	99.73	97.75	84.23	100	100			100				99.85	100	100		100		100
	%identity			88.33	97.46							99.58	99.92	99.56	88.77	88.83	100	98.48	99.39			98.42				84.98	98.72	96.44		99.58		99.29
Spyo32	%coverage				100							100	100	100	100	98.04		100	100	100		98.22		87.69		99.85	100	100		100	100	100	100	100
	%identity				99.52							99.92	99.92	100	94.74	88.87		98.81	98.65	100		97.2		83.22		85.36	98.78	95.44		99.58	99.58	99.43	99.86	99.85
Spyo33	%coverage	100	100		100	100	100					100	100	100		100	100	100	100		100	98.56		87.69		100	100	100		100		100			87.84				100
	%identity	100	99.79		100	100	100					99.84	100	100		100	100	98.37	100		100	98.56		83.11		100	98.78	100		100		100			99.84				100
Spyo34	%coverage			99.65	100							100	100	100	99.73	99.12		100	100			100		82.98		99.77	100	100		100	100	100			100
	%identity			88.5	97.46							99.68	99.42	99.67	88.77	88.21		98.7	98.9			98.56		83.59		85.22	98.66	97.72		99.58	99.58	99.57			98.86
Spyo35	%coverage	100	100		100	100	100				100	100	100	100		100	100	100	100		100	98.56		87.69		100	100	100	100	100		100							100
	%identity	100	99.86		100	100	100				100	99.84	100	100		100	100	98.37	100		100	98.56		83.22		100	98.78	100	99.73	100		100							100
Spyo36	%coverage	100	100		100	100	100				100	100	100	100		100	100	100	100		100	98.56		87.69	98.71	100	100	100	100	100		100			100				100
	%identity	100	99.79		100	100	100				100	99.84	100	99.89		100	100	98.37	99.88		100	98.56		83.22	97.64	100	98.78	100	99.73	100		100			100				100
Spyo37	%coverage	100	100		100	100	100				100	100	100	100		100	100	100	100		100	98.56		87.69		100	100	100	100	100		100			100				100
	%identity	100	99.86		100	100	100				100	99.84	100	100		100	100	98.37	100		100	98.56		83.22		100	98.78	100	99.73	100		100			100				100
Spyo38	%coverage				100							100	100	100	100	99.12		100	100			98.22		87.69		99.85	100	100		100		100	94.94	100
	%identity				99.52							99.52	99.67	99.56	94.74	88.99		98.81	98.53			97.2		83.22		85.36	98.78	95.44		99.58		99.43	99.85	99.85
Spyo39	%coverage				100			100	100	100		100	100	100		99.12		100	100	100	100	100				98.11	100			100	100	100
	%identity				98.67			89.11	87.56	94.84		99.44	99.92	99.45		88.79		98.81	99.51	100	100	98.31				82.86	98.95			99.75	99.58	99.57
Spyo40	%coverage				100							100	100	100	100	99.12		100	100	100		98.22		87.69		99.85	100	100		100	100	100	98.31	100
	%identity				99.52							99.92	99.92	100	94.74	88.89		98.81	98.65	100		97.2		83.22		85.36	98.78	95.44		99.58	99.58	99.43	99.86	99.85
Spyo41	%coverage				100							100	100	100		99.12		100	100	100		98.22		87.69		99.85	100	100		100	100	100
	%identity				99.52							99.92	99.92	100		88.99		98.7	98.65	100		97.2		83.22		85.36	98.78	95.44		99.58	99.58	99.43
Spyo42	%coverage				100							100	100	100	100	99.12		100	100	93.54		98.22		87.69		99.85	100	100		100	100	100	100	100
	%identity				99.52							99.44	99.67	99.56	94.74	88.99		98.81	98.53	100		97.2		83.22		85.36	98.78	95.44		99.58	99.44	99.43	99.86	99.85
Spyo43	%coverage	100	100		100	100	100				100	100	100	100			100	100	100		100	98.56		87.69	98.71	100	100	100	90.34	100		100			100				100
	%identity	100	99.86		100	100	100				100	99.84	100	100			100	98.37	100		100	98.56		83.22	97.64	100	98.78	100	99.71	100		100			100				100
Spyo44	%coverage				100							100	100	100		99.12		100	100	100		98.22		87.69		99.85	100	100		100	100	100
	%identity				99.52							99.92	99.92	100		88.99		98.7	98.65	100		97.2		83.22		85.36	98.78	95.44		99.58	99.58	99.43
Spyo45	%coverage	100	100		100	100	100				100	100	100	100		100	100	100	100		100	98.56		87.69	100	100	100	100	100	100		100			100				100
	%identity	100	99.86		100	100	100				100	99.84	100	100		100	100	98.37	100		100	98.56		83.22	98.71	100	98.78	100	99.73	100		100			100				100
Spyo46	%coverage				100							100	100	100		99.12		100	100	100	91.95	98.22		87.69		99.85	100	100		100	100	100
	%identity				99.52							99.92	99.92	100		88.99		98.81	98.65	100	100	97.2		83.22		85.36	98.78	95.44		99.58	99.58	99.43
Spyo47	%coverage				100							100	100	100		99.12		100	100	100		98.22		87.69		99.85	100	100		100	100	100
	%identity				99.52							99.92	99.92	100		88.99		98.7	98.65	100		97.2		83.22		85.36	98.78	95.44		99.58	99.58	99.43
Spyo48	%coverage				100							100	100	100	100	99.12		100	100	100		98.22		87.69		99.85	100	100		100	100	100	100	100
	%identity				99.52							99.92	99.92	100	94.74	88.99		98.81	98.65	100		97.2		83.22		85.36	98.78	95.44		99.58	99.58	99.43	99.86	99.85
Spyo49	%coverage	100	100		100	100	100				90.83	97.3	100	100		100	100	100	100		100	98.56		87.69	98.71	100	100	100	100	100		100			100				100
	%identity	100	99.86		100	100	100				100	99.92	100	100		100	100	98.37	100		100	98.56		83.22	97.64	100	98.78	100	99.73	100		100			100				100
Spyo50	%coverage	100			100	100	100				100	100	100	100		97.94	100	100	100		100	98.56		87.69	100	100	100	100	100	100		100			100				100
	%identity	100			100	100	100				100	99.84	100	100		100	100	98.37	99.88		100	98.56		83.22	88.38	100	98.78	100	99.73	100		100			100				100
Spyo51	%coverage				100							100	100	100	100	99.12		100	100			98.22		87.69		99.85	100	100		100		100	100	100
	%identity				99.52							99.52	98.77	99.56	94.74	88.99		98.81	98.53			97.2		83.22		85.36	98.78	95.44		99.58		99.43	99.86	99.85
Spyo52	%coverage	91.28			100										95.86	99.12		100	100	100		100				99.77	100	100		100	100	100
	%identity	87.59			99.76										94.15	88.7		98.91	99.63	100		98.37				85.44	98.78	95.87		99.67	100	99.57
Spyo53	%coverage	100	100		100	100	100				100	100	100	100		100	100	100	100		100	98.56		87.69	98.71	100	100	100	100	100		100			100				100
	%identity	100	99.86		100	100	100				100	99.84	100	100		100	100	98.37	100		100	98.56		83.22	97.64	100	98.78	100	99.73	100		100			100				100
Spyo54	%coverage			95.35	100						100			100	100	100		100	100	100	100	98.56				99.77	100	100		100	100									100
	%identity			89.22	98.19						97.25			99.67	93.55	99.31		98.59	99.51	100	100	96.87				85.67	99.18	97.86		99.67	99.58									99.87
Spyo55	%coverage	100	100		100	100	100				100	100	100	100		100	100	100	100		100	98.56		87.69	100	100	100	100	100	100		100			100				100
	%identity	100	99.86		100	100	100				100	99.84	100	100		100	100	98.37	100		100	98.56		83.22	98.71	100	98.78	100	99.73	100		100			100				100
Spyo56	%coverage	100	100		100	100	100				100	100	100	100		100	100	100	100		100	98.56		87.69	100	100	100	100	100	100		100			100				100
	%identity	100	99.86		100	100	100				100	99.84	100	100		100	100	98.37	100		100	98.56		83.22	98.93	100	98.78	100	99.73	100		100			100				100
Spyo58	%coverage	100			100	100	100				100	100	100	100		100	100	100	100		100	98.56		87.69		100	100	100	100	100		100			100				100
	%identity	100			100	100	100				100	99.84	100	100		100	100	98.37	99.88		100	98.56		83.22		100	98.78	100	99.73	100		100			99.86				100
Spyo59	%coverage				100							100	100	100	100	99.12		100	100	100		98.22		87.69		99.85	100	100		100	100	100	100	100
	%identity				99.52							99.92	99.92	100	94.74	88.89		98.81	98.65	100		97.2		83.22		85.36	98.78	95.44		99.58	99.58	99.43	99.86	99.85
Spyo60	%coverage				100							100	100	100	100	99.12		100	100	100		98.22		87.69		99.85	100	100		100	100	100	100	100
	%identity				99.52							99.92	99.92	100	94.74	88.99		98.81	98.65	100		97.2		83.22		85.36	98.78	95.44		99.58	99.58	99.43	99.86	99.85
Spyo61	%coverage	100			100	100	100				100	100	100	100		100	100	100	100		100	98.56		87.69		100	100	100	100	100		100			100				100
	%identity	100			100	100	100				100	99.84	100	100		100	100	98.37	99.88		100	98.56		83.22		100	98.78	100	99.73	100		100			99.86				100
Spyo62	%coverage				100							100	100	100	100	99.12		100	100	100		93.97		87.69		99.85	100	100		100	100	100	100	100
	%identity				99.52							99.84	99.92	100	94.74	88.89		98.81	98.65	100		97.16		83.22		85.36	98.78	95.44		99.58	99.58	99.43	99.86	99.85
Spyo63	%coverage				100							100	100	100	100	99.12		100	100	100		98.22		87.69		99.85	100	100		100	100	100	100	100
	%identity				99.52							99.92	99.92	100	94.74	88.99		98.81	98.65	100		97.2		83.22		85.36	98.78	95.44		99.58	99.58	99.43	99.86	99.85
Spyo64	%coverage	100	100		100	100	100				100	100	100	100		100	100	100	100		100	98.56		87.69	98.71	100	100	100	100	100		100			100				100
	%identity	100	99.86		100	100	100				100	99.84	100	100		100	100	98.37	100		100	98.56		83.22	97.64	100	98.78	100	99.73	100		100			100				100
Spyo65	%coverage	100	100		100	100	100				100	100	100	100		100	100	100	100		100	98.56		87.69	98.71	100	100	100	100	100		100			100				100
	%identity	100	99.86		100	100	100				100	99.84	100	100		100	100	98.37	100		100	98.56		83.22	97.64	100	98.78	100	99.73	100		100			100				100
Spyo66	%coverage				100							100	100	100	100	99.12		100	100	100		98.22		87.69		99.85	100	100		100	100	100	100	100
	%identity				99.52							99.92	99.92	100	94.74	88.99		98.81	98.65	100		97.2		83.22		85.36	98.78	95.44		99.58	99.58	99.43	99.86	99.85
Spyo67	%coverage	100	100		100	100	100				100	100	100	100		100	100	100	100		100	98.56		87.69	98.71	100	100	100	100	100		100			100				100
	%identity	100	99.86		100	100	100				100	99.84	100	100		100	100	98.37	100		100	98.56		83.22	97.64	100	98.78	100	99.73	100		100			100				100
Spyo68	%coverage	100	100		100	100	100				100	100	100	100		100	100	100	100		100	98.56		87.69	98.71	100	100	100	100	100		100			100				100
	%identity	100	99.86		100	100	100				100	99.84	100	100		100	100	98.37	100		100	98.56		83.22	97.64	100	98.78	100	99.73	100		100			100				100
Spyo69	%coverage				100							100	100	100	100	99.12		100	100	100		98.22		87.69		99.85	100	100		100	100	100	100	100
	%identity				99.52							99.92	99.92	100	94.74	88.99		98.81	98.65	100		97.2		83.22		85.36	98.78	95.44		99.58	99.58	99.43	99.86	99.85
Spyo70	%coverage	100	100		100	100	100				100	100	100	100		100	100	100	100		100		99.39	87.69	96.76	100	100	100	100	100		100			100				100
	%identity	100	99.86		100	100	99.85				100	99.84	100	100		100	100	98.37	99.88		100		98.51	83.22	95.71	100	98.78	100	99.73	100		100			100				99.86
Spyo71	%coverage				100							100	100	100	99.73	100		100	100	100		100		87.69		98.11	100	100		100	100	100	100	100	100
	%identity				98.85							99.68	99.59	99.56	88.77	99.51		98.48	99.02	99.47		97		83.33		82.33	98.72	95.44		99.42	99.86	100	100	99.85	98.86
Spyo72	%coverage				100							100	99.92	100	100	100		100	100	100	100	100			98.71	99.92	100	100		100	100	100				97.56				100
	%identity				99.03							99.76	99.83	99.67	93.55	99.61		98.37	99.02	100	100	96.64			97.64	84.74	99.24	97.86		99.42	99.58	99.57				87.16				99.87
Spyo73	%coverage	100	100		100	100	100				100	100	100	100		100	100	100	100		100	98.56		87.69	100	100	100	100	100	100		100			100				100
	%identity	100	99.86		100	100	100				100	99.84	100	100		100	100	98.37	100		100	98.56		83.22	98.93	100	98.78	99.86	99.73	100		100			100				100
Spyo74	%coverage				100							100	100	100	100	99.12		100	100	100		98.22		87.69		99.85	100	100		100	100	100	100	100
	%identity				99.52							99.92	99.92	100	94.74	88.99		98.7	98.65	100		97.2		83.22		85.36	98.78	95.44		99.58	99.58	99.43	99.86	99.85
Spyo75	%coverage	100	100		100	100	100				100	100	100	100		100	100	100	100		100	98.56		87.69		100	100	100	100	100		100			100				100
	%identity	99.96	99.86		100	100	100				100	99.84	100	100		100	100	98.37	99.88		100	98.56		83.22		100	98.78	100	99.73	100		100			99.86				100
Spyo76	%coverage			95.35	100						100				100	100		100	100	100	100	98.56				99.77	100	100		100	100									100
	%identity			89.22	98.19						97.25				93.55	99.31		98.59	99.51	100	100	96.84				85.67	99.18	97.86		99.67	99.58									99.87
Spyo77	%coverage				100							100	100	100		99.12		100	100	100		98.22		87.69		99.85	100	100		100	100	100
	%identity				99.52							99.92	99.92	100		88.99		98.81	98.65	100		97.2		83.22		85.36	98.78	95.44		99.58	99.58	99.43
Spyo78	%coverage				100							100	100	100	100	99.12		100	100	100		98.22		87.69		99.85	100	100		100	100	100	100	100						100
	%identity				99.52							99.52	99.59	99.56	94.74	88.99		98.81	98.65	100		97.17		83.22		85.36	98.78	95.44		99.58	100	99.43	99.86	99.85						99.87
Spyo79	%coverage				100							100	100	100	100	99.12		100	100	100		98.22		87.69		99.85	100	100		100	100	100	100	100
	%identity				99.52							99.92	99.92	100	94.65	88.99		98.81	98.65	100		97.2		83.22		85.36	98.78	95.44		99.58	99.58	99.43	99.86	99.85
Spyo80	%coverage				100							100	100	100	100	99.12		100	100		100	98.22				99.85	100	100		100		100	100	100
	%identity				99.52							99.52	99.67	99.45	94.74	88.99		98.81	98.53		90.58	97.17				85.36	98.78	95.44		99.58		99.43	99.72	99.85
Spyo81	%coverage	100			100	100	100				100	100	100	100		100	100	100	100		100	98.56		87.69		100	100	100	100	100		100			100				100
	%identity	100			100	100	100				100	99.84	100	100		100	100	98.37	99.88		100	98.56		83.22		100	98.78	100	99.73	100		100			99.86				100
Spyo82	%coverage	91.28			100						100					99.12		100	100			100				99.77	100	100		100		100
	%identity	87.59			99.76						97.25					88.7		98.91	99.63			98.37				85.44	98.78	95.87		99.67		99.57
Spyo83	%coverage				100							100	100	100	100	99.12		100	100	100		98.22		87.69		99.85	100	100		100	100	100	100	100
	%identity				99.52							99.92	99.92	100	94.74	88.99		98.81	98.65	100		97.2		83.22		85.36	98.78	95.44		99.58	99.58	99.43	99.86	99.85
Spyo84	%coverage				100							100	100	100	100	99.12		100	100	100		98.22		87.69		99.85	100	100		100	100	100	100	100
	%identity				99.52							99.92	99.92	100	94.74	88.99		98.81	98.65	100		97.2		83.22		85.36	98.78	95.44		99.58	99.58	99.43	99.86	99.85
Spyo85	%coverage				100							100	100	100	100	99.12		100	100	100		98.22		87.69		99.85	100	100		100	100	100	100	100
	%identity				99.52							99.92	99.92	100	94.74	88.89		98.81	98.65	100		97.2		83.22		85.36	98.78	95.44		99.58	99.58	99.43	99.86	99.85
Spyo86	%coverage	100	100		100	100	100				100	100	100	100		100	100	100	100		100	98.56		87.69		100	100	100	100	100		100			100				100
	%identity	100	99.86		100	100	100				100	99.84	100	100		100	100	98.37	100		100	98.56		83.22		100	98.78	100	99.73	100		100			100				100
Spyo87	%coverage	91.28			100						100					99.12		100	100			100				99.77	100	100		100		100
	%identity	87.59			99.76						97.25					88.7		98.91	99.63			98.37				85.44	98.78	95.87		99.67		99.57
Spyo88	%coverage	100	100		100	100	100				100	100	100	100		100	100	100	100		100	98.56		87.69		100	100	100	100	100		100			100				100
	%identity	100	99.86		100	100	100				100	99.84	100	100		100	100	98.37	100		100	98.56		83.22		100	98.78	100	99.73	100		100			100				100
Spyo89	%coverage	91.28			100										95.86	99.12		100	100	100	100	100		80.08		99.77	100	100		100	100	100
	%identity	87.59			99.76										94.26	88.7		98.91	99.63	100	90.58	98.37		83.12		85.44	98.78	95.87		99.67	100	99.57
Spyo90	%coverage				100							100	100	100	100	99.12		100	100	100		98.22		87.69		99.85	100	100		100	100	100	100	100
	%identity				99.52							99.92	99.92	100	94.74	88.99		98.7	98.65	100		97.2		83.22		85.36	98.78	95.44		99.58	99.58	99.43	99.86	99.85
Spyo91	%coverage	100	100		100	100	100				100	100	100	100		100	100	100	100		100	98.56		87.69	89	100	100	100	100	100		100			100				100
	%identity	100	99.86		100	100	100				100	99.84	100	100		100	100	98.37	99.88		100	98.56		83.22	83.49	100	98.78	99.86	99.73	99.92		100			100				100
Spyo92	%coverage				100							100	100	100		99.12		100	100	100		100				99.92	100	100		100	100	100			100
	%identity				99.64							99.52	99.5	99.56		88.7		98.81	98.78	99.47		98.22				85.05	98.78	95.58		99.42	99.86	99.86			98.86
Spyo93	%coverage				100							100	100	100	100	100		100	100	100	100	100				99.92	100	100		100	100	100			100	97.56				100
	%identity				99.03							99.76	99.83	99.67	93.55	99.61		98.37	99.02	100	100	96.64				84.74	99.24	97.86		99.42	99.58	99.57			99.14	87.16				99.87
Spyo94	%coverage	100	100		100	100	100				100	100	100	100		100	100	100	100		100	98.56		87.69		100	100	100	100	100		100			100				100
	%identity	100	99.86		100	100	100				100	99.84	100	100		100	100	98.37	100		100	98.56		83.22		100	98.78	100	99.73	100		100			100				100
Spyo95	%coverage	100	100		100	100	100				100	100	100	100		100	100	100	100		100	98.56			95.47	100	100	100	100	100		100			100				100
	%identity	100	99.86		100	100	100				100	99.84	100	100		100	100	98.37	99.88		100	98.56			94.43	100	98.78	100	99.73	100		100			100				100
Spyo96	%coverage				100							100	100	100	99.73	100		100	100	100		100				98.11	100	100		100	100	100	100	100	100
	%identity				98.85							99.68	99.59	99.56	88.77	99.51		98.48	99.02	99.47		97				82.33	98.72	95.44		99.42	99.86	100	100	99.85	98.86
iGAS	Positive	20	16	8	54	16	16	2	2	2	17	48	48	49	24	53	16	54	54	27	23	54	0	36	11	54	54	45	15	54	28	52	17	17	22	1	4	4	16	7
	Negative	34	38	46	0	38	38	52	52	52	37	6	6	5	30	1	38	0	0	27	31	0	54	18	43	0	0	9	39	0	26	2	37	37	32	53	50	50	38	47
nGAS	Positive	16	10	0	32	13	13	0	0	0	15	29	29	29	16	32	13	32	32	16	17	31	1	25	8	32	32	32	13	32	16	32	13	13	15	2	0	0	13	3
	Negative	16	22	32	0	19	19	32	32	32	17	3	3	3	16	0	19	0	0	16	15	1	31	7	24	0	0	0	19	0	16	0	19	19	17	30	32	32	19	29
uGAS	Positive	4	2	2	9	3	3	1	1	1	4	8	8	8	4	9	4	9	9	1	4	9	0	5	3	9	9	7	3	9	1	9	2	2	4	0	1	1	3	0
	Negative	5	7	7	0	6	6	8	8	8	5	1	1	1	5	0	5	0	0	8	5	0	9	4	6	0	0	2	6	0	8	0	7	7	5	9	8	8	6	9
Fisher exact test P-value				0.02																								0.03

## Sheet: S5
Table S5. Clustering of ST28/EMM-1 Group A Streptococcal strains in local and global genomic surveillance.
Isolate	Source	Lineage	Sub-lineage	Sub-sub-lineage	Additional
HKU488	CP012045	M1a	M1a-2	M1a-2b	M1global
M1 (SF370)	NC_002737	M1a	M1a-1	M1a-1Δ11k
SP1380	CP060269	M1a	M1a-2	M1a-2b	M1UK
SP1384	CP060270	M1a	M1a-2	M1a-2b	M1UK
SP1426	CP060268	M1a	M1a-2	M1a-2b	M1global
SP1448	CP060267	M1a	M1a-2	M1a-2b	M1UK
Spyo05	ENC2023	M1a	M1a-3
Spyo06	ENC2023	M1a	M1a-3
Spyo08	ENC2023	M1a	M1a-3
Spyo14	ENC2023	M1a	M1a-3
Spyo23	ENC2023	M1a	M1a-3	M1a-3Δ11k
Spyo25	ENC2023	M1a	M1a-5
Spyo33	ENC2023	M1a	M1a-3
Spyo35	ENC2023	M1a	M1a-3
Spyo36	ENC2023	M1a	M1a-5	M1a-5Δ11k
Spyo37	ENC2023	M1a	M1a-3
Spyo43	ENC2023	M1a	M1a-3
Spyo45	ENC2023	M1a	M1a-3
Spyo49	ENC2023	M1a	M1a-3
Spyo50	ENC2023	M1a	M1a-3
Spyo53	ENC2023	M1a	M1a-3
Spyo55	ENC2023	M1a	M1a-3
Spyo56	ENC2023	M1a	M1a-3
Spyo58	ENC2023	M1a	M1a-3
Spyo61	ENC2023	M1a	M1a-3
Spyo64	ENC2023	M1a	M1a-5
Spyo65	ENC2023	M1a	M1a-3
Spyo67	ENC2023	M1a	M1a-3
Spyo68	ENC2023	M1a	M1a-5
Spyo70	ENC2023	M1a	M1a-3
Spyo73	ENC2023	M1a	M1a-3
Spyo75	ENC2023	M1a	M1a-3
Spyo81	ENC2023	M1a	M1a-2	M1a-2a
Spyo86	ENC2023	M1a	M1a-2	M1a-2b	M1UK
Spyo88	ENC2023	M1a	M1a-2	M1a-2b	M1UK
Spyo91	ENC2023	M1a	M1a-2	M1a-2a
Spyo94	ENC2023	M1a	M1a-2	M1a-2b	M1UK
Spyo95	ENC2023	M1a	M1a-1
SRR11659685	CDC2018	M1b
SRR11659686	CDC2018	M1b
SRR11659687	CDC2018	M1b
SRR18901697	CDC2018	M1b
SRR18901699	CDC2018	M1b
SRR18901705	CDC2018	M1b
SRR18901716	CDC2018	M1b
SRR18901718	CDC2018	M1b
SRR18901721	CDC2018	M1b
SRR18901724	CDC2018	M1b
SRR18901728	CDC2018	M1b
SRR18901743	CDC2018	M1b
SRR18901749	CDC2018	M1b
SRR18901771	CDC2018	M1b
SRR18901779	CDC2018	M1b
SRR18901814	CDC2018	M1b
SRR18901817	CDC2018	M1b
SRR18901826	CDC2018	M1b
SRR18901827	CDC2018	M1b
SRR18901834	CDC2018	M1b
SRR18901837	CDC2018	M1b
SRR18901839	CDC2018	M1b
SRR18901844	CDC2018	M1b
SRR18901848	CDC2018	M1b
SRR18901849	CDC2018	M1b
SRR18901856	CDC2018	M1b
SRR18901939	CDC2018	M1b
SRR18901951	CDC2018	M1b
SRR18901996	CDC2018	M1b
SRR18902045	CDC2018	M1b
SRR18902103	CDC2018	M1b
SRR18902105	CDC2018	M1b
SRR18902112	CDC2018	M1b
SRR18902117	CDC2018	M1b
SRR18902118	CDC2018	M1b
SRR18902123	CDC2018	M1b
SRR18902125	CDC2018	M1c
SRR18902136	CDC2018	M1b
SRR18902142	CDC2018	M1b
SRR18902145	CDC2018	M1b
SRR18902147	CDC2018	M1b
SRR18902151	CDC2018	M1b
SRR18902155	CDC2018	M1b
SRR18902156	CDC2018	M1b
SRR18902167	CDC2018	M1b
SRR18902199	CDC2018	M1b
SRR18902203	CDC2018	M1b
SRR18902207	CDC2018	M1b
SRR18902214	CDC2018	M1b
SRR18902217	CDC2018	M1b
SRR18902257	CDC2018	M1c
SRR18902263	CDC2018	M1c
SRR18902264	CDC2018	M1c
SRR18902272	CDC2018	M1b
SRR18902282	CDC2018	M1b
SRR18902292	CDC2018	M1b
SRR18902295	CDC2018	M1b
SRR18902301	CDC2018	M1b
SRR18902305	CDC2018	M1b
SRR18902313	CDC2018	M1b
SRR18902314	CDC2018	M1b
SRR18902316	CDC2018	M1b
SRR18902342	CDC2018	M1b
SRR18902349	CDC2018	M1b
SRR18902402	CDC2018	M1b
SRR18902404	CDC2018	M1b
SRR18902406	CDC2018	M1b
SRR18902409	CDC2018	M1b
SRR18902411	CDC2018	M1b
SRR18902432	CDC2018	M1b
SRR18902436	CDC2018	M1b
SRR18902440	CDC2018	M1b
SRR18902444	CDC2018	M1b
SRR18902482	CDC2018	M1b
SRR18902488	CDC2018	M1b
SRR18902490	CDC2018	M1b
SRR18902570	CDC2018	M1b
SRR18902571	CDC2018	M1b
SRR18902573	CDC2018	M1b
SRR18902580	CDC2018	M1b
SRR18902581	CDC2018	M1b
SRR18902583	CDC2018	M1b
SRR18902585	CDC2018	M1b
SRR18902586	CDC2018	M1b
SRR18902588	CDC2018	M1b
SRR18902592	CDC2018	M1b
SRR18902598	CDC2018	M1b
SRR18902601	CDC2018	M1b
SRR18902603	CDC2018	M1b
SRR18902611	CDC2018	M1b
SRR18902612	CDC2018	M1b
SRR18902615	CDC2018	M1b
SRR18916922	CDC2018	M1b
SRR18916928	CDC2018	M1b
SRR18916931	CDC2018	M1b
SRR18916941	CDC2018	M1c
SRR18916943	CDC2018	M1c
SRR18916948	CDC2018	M1c
SRR18916954	CDC2018	M1a	M1a-3	M1a-3Δ11k, φX174
SRR18916963	CDC2018	M1c
SRR18916968	CDC2018	M1c
SRR18916980	CDC2018	M1c
SRR18916981	CDC2018	M1b
SRR18916983	CDC2018	M1c
SRR18916985	CDC2018	M1c
SRR18916986	CDC2018	M1c
SRR18916989	CDC2018	M1a	M1a-1	φX174
SRR18916990	CDC2018	M1a	M1a-2	M1a-2Δ11k, φX174
SRR18917004	CDC2018	M1a	M1a-3	φX174
SRR18917017	CDC2018	M1a	M1a-2	M1a-2a, φX174
SRR18917020	CDC2018	M1a	M1a-1	φX174
SRR18917025	CDC2018	M1a	M1a-2	M1a-2a, φX174
SRR18917027	CDC2018	M1a	M1a-3	φX174
SRR18917029	CDC2018	M1a	M1a-2	M1a-2a, φX174
SRR18917034	CDC2018	M1b
SRR18917051	CDC2018	M1b
SRR18917057	CDC2018	M1b
SRR18917069	CDC2018	M1b
SRR18917077	CDC2018	M1b
SRR18917084	CDC2018	M1b
SRR18917086	CDC2018	M1b
SRR18917092	CDC2018	M1b
SRR18917093	CDC2018	M1b
SRR18917096	CDC2018	M1b
SRR18917097	CDC2018	M1b
SRR18917099	CDC2018	M1b
SRR18917100	CDC2018	M1b
SRR18917102	CDC2018	M1b
SRR18917128	CDC2018	M1a	M1a-3	φX174
SRR18917134	CDC2018	M1b
SRR18917139	CDC2018	M1b
SRR18917173	CDC2018	M1c
SRR18917175	CDC2018	M1b
SRR18917191	CDC2018	M1b
SRR18917229	CDC2018	M1b
SRR18917244	CDC2018	M1b
SRR18917245	CDC2018	M1b
SRR18917252	CDC2018	M1b
SRR18917253	CDC2018	M1b
SRR18917256	CDC2018	M1b
SRR18917270	CDC2018	M1b
SRR18917272	CDC2018	M1b
SRR18917276	CDC2018	M1b
SRR18917278	CDC2018	M1b
SRR18917279	CDC2018	M1b
SRR18917281	CDC2018	M1b
SRR18917294	CDC2018	M1b
SRR18917295	CDC2018	M1b
SRR18917296	CDC2018	M1b
SRR18917299	CDC2018	M1b
SRR18917320	CDC2018	M1b
SRR18917341	CDC2018	M1a	M1a-3
SRR18917350	CDC2018	M1b
SRR18917356	CDC2018	M1c
SRR18917378	CDC2018	M1c
SRR18917379	CDC2018	M1c
SRR18917387	CDC2018	M1c
SRR18917388	CDC2018	M1c
SRR18917391	CDC2018	M1c
SRR18917403	CDC2018	M1c
SRR18917421	CDC2018	M1a	M1a-2	M1a-2c, φX174
SRR18917429	CDC2018	M1a	M1a-3	φX174
SRR18917430	CDC2018	M1a	M1a-3	φX174
SRR18917469	CDC2018	M1b
SRR18917471	CDC2018	M1b
SRR18917472	CDC2018	M1b
SRR18917481	CDC2018	M1b
SRR18917483	CDC2018	M1b
SRR18917484	CDC2018	M1b
SRR18917510	CDC2018	M1b
SRR18917520	CDC2018	M1b
SRR18917526	CDC2018	M1b
SRR18917531	CDC2018	M1b
SRR18917532	CDC2018	M1b
SRR18917533	CDC2018	M1b
SRR18917537	CDC2018	M1c
SRR18917542	CDC2018	M1c
SRR18917544	CDC2018	M1c
SRR18917545	CDC2018	M1c
SRR18917546	CDC2018	M1c
SRR18917575	CDC2018	M1b
SRR18917596	CDC2018	M1c
SRR18917613	CDC2018	M1b
SRR18917618	CDC2018	M1b
SRR18917619	CDC2018	M1b
SRR18917623	CDC2018	M1b
SRR18917644	CDC2018	M1b
SRR18917645	CDC2018	M1b
SRR18917646	CDC2018	M1b
SRR18917648	CDC2018	M1b
SRR18917653	CDC2018	M1b
SRR18917657	CDC2018	M1b
SRR18917658	CDC2018	M1b
SRR18917670	CDC2018	M1c
SRR18917697	CDC2018	M1c
SRR18917700	CDC2018	M1b
SRR18917708	CDC2018	M1a	M1a-1	φX174
SRR18917710	CDC2018	M1a	M1a-2	M1a-2b, φX174
SRR18917714	CDC2018	M1a	M1a-3	φX174
SRR18917716	CDC2018	M1a	M1a-4	φX174
SRR18917719	CDC2018	M1a	M1a-3	φX174
SRR18917729	CDC2018	M1b
SRR18917738	CDC2018	M1b
SRR18917739	CDC2018	M1b
SRR18917746	CDC2018	M1b
SRR18917747	CDC2018	M1b
SRR18917753	CDC2018	M1b
SRR18917756	CDC2018	M1b
SRR18917764	CDC2018	M1b
SRR18917766	CDC2018	M1b
SRR18917767	CDC2018	M1b
SRR18917791	CDC2018	M1b
SRR18917817	CDC2018	M1b
SRR18917819	CDC2018	M1b
SRR18917820	CDC2018	M1b
SRR18917823	CDC2018	M1c
SRR18917827	CDC2018	M1c
SRR18917831	CDC2018	M1c
SRR18917837	CDC2018	M1c
SRR18917840	CDC2018	M1c
SRR18917860	CDC2018	M1b
SRR18917863	CDC2018	M1b
SRR18917867	CDC2018	M1b
SRR18917876	CDC2018	M1b
SRR18917883	CDC2018	M1c
SRR18917889	CDC2018	M1c
SRR18917898	CDC2018	M1a	M1a-3	M1a-3Δ11k, φX174
SRR18917901	CDC2018	M1a	M1a-4	M1a-4Δ11k, φX174
SRR18923740	CDC2018	M1a	M1a-3	φX174
SRR18923744	CDC2018	M1a	M1a-4	φX174
SRR18923749	CDC2018	M1a	M1a-3	φX174
SRR18923757	CDC2018	M1a	M1a-3	φX174
SRR18923767	CDC2018	M1a	M1a-2	M1a-2b, φX174
SRR18923786	CDC2019	M1a	M1a-2	M1a-2a
SRR18923793	CDC2019	M1a	M1a-3
SRR18923803	CDC2019	M1a	M1a-2	M1a-2a
SRR18923808	CDC2019	M1a	M1a-1
SRR18923810	CDC2018	M1a	M1a-2	M1a-2a, φX174
SRR18923820	CDC2018	M1a	M1a-3	φX174
SRR18923823	CDC2018	M1a	M1a-2	M1a-2b, φX174
SRR18923827	CDC2018	M1a	M1a-3	φX174
SRR18923829	CDC2018	M1a	M1a-2	M1a-2a, φX174
SRR18923833	CDC2018	M1a	M1a-2	M1a-2a, φX174
SRR18923863	CDC2018	M1a	M1a-2	M1a-2a, φX174
SRR18923865	CDC2018	M1a	M1a-2	M1a-2b	M1global
SRR18923885	CDC2018	M1a	M1a-2	M1a-2a
SRR18923923	CDC2018	M1a	M1a-3	φX174
SRR18923931	CDC2018	M1a	M1a-2	M1a-2Δ11k
SRR18923940	CDC2018	M1a	M1a-2	M1a-2Δ11k
SRR18923970	CDC2018	M1a	M1a-2	M1a-2a, φX174
SRR18923977	CDC2018	M1a	M1a-3	φX174
SRR18923978	CDC2018	M1a	M1a-1	φX174
SRR18923981	CDC2018	M1a	M1a-3	φX174
SRR18923988	CDC2018	M1a	M1a-2	M1a-2a, φX174
SRR18924012	CDC2018	M1a	M1a-3	φX174
SRR18924017	CDC2018	M1a	M1a-2	M1a-2a, φX174
SRR18924025	CDC2018	M1a	M1a-2	M1a-2a, φX174
SRR18924026	CDC2018	M1a	M1a-3	M1a-3Δ11k, φX174
SRR18924039	CDC2018	M1a	M1a-2	M1a-2Δ11k, φX174
SRR18924040	CDC2018	M1a	M1a-2	M1a-2Δ11k, φX174
SRR18924044	CDC2018	M1a	M1a-2	M1a-2Δ11k, φX174
SRR18924046	CDC2018	M1a	M1a-3	φX174
SRR18924052	CDC2018	M1a	M1a-2	M1a-2a, φX174
SRR18924064	CDC2018	M1a	M1a-2	M1a-2a, φX174
SRR18924068	CDC2018	M1a	M1a-3	φX174
SRR18924087	CDC2018	M1a	M1a-3	φX174
SRR18924103	CDC2018	M1a	M1a-2	M1a-2Δ11k, φX174
SRR18924112	CDC2018	M1a	M1a-3	φX174
SRR18924127	CDC2018	M1a	M1a-2	M1a-2b, φX174
SRR18924128	CDC2018	M1a	M1a-2	M1a-2a, φX174
SRR18924136	CDC2018	M1a	M1a-3	φX174
SRR18924161	CDC2018	M1a	M1a-2	M1a-2a, φX174
SRR18924163	CDC2018	M1a	M1a-3	φX174
SRR18924174	CDC2018	M1a	M1a-2	M1a-2a, φX174
SRR18924182	CDC2018	M1a	M1a-2	M1a-2c, φX174
SRR18924191	CDC2018	M1a	M1a-2	M1a-2b, φX174
SRR18924234	CDC2018	M1a	M1a-3
SRR18924249	CDC2018	M1a	M1a-2	M1a-2a, φX174
SRR18924250	CDC2018	M1a	M1a-2	M1a-2a, φX174
SRR18924271	CDC2018	M1a	M1a-2	M1a-2Δ11k, φX174
SRR18924278	CDC2018	M1a	M1a-2	M1a-2a, φX174
SRR18924280	CDC2018	M1a	M1a-2	M1a-2a, φX174
SRR18924281	CDC2018	M1a	M1a-2	M1a-2a, φX174
SRR18924282	CDC2018	M1a	M1a-2	M1a-2a, φX174
SRR18924283	CDC2018	M1a	M1a-3	φX174
SRR18924293	CDC2018	M1a	M1a-2	M1a-2a, φX174
SRR18924300	CDC2018	M1a	M1a-2	M1a-2a, φX174
SRR18924301	CDC2018	M1a	M1a-2	M1a-2a, φX174
SRR18924313	CDC2018	M1a	M1a-2	M1a-2a, φX174
SRR18924324	CDC2018	M1a	M1a-3
SRR18924326	CDC2018	M1a	M1a-4	φX174
SRR18924335	CDC2018	M1a	M1a-1
SRR18924338	CDC2018	M1a	M1a-2	M1a-2b, φX174
SRR18924339	CDC2018	M1a	M1a-2	M1a-2b, φX174
SRR18924353	CDC2018	M1a	M1a-2	M1a-2a, φX174
SRR18924354	CDC2018	M1a	M1a-2	M1a-2Δ11k, φX174
SRR18924368	CDC2018	M1a	M1a-3	φX174
SRR18924378	CDC2018	M1a	M1a-3	φX174
SRR18924381	CDC2018	M1a	M1a-2	M1a-2a, φX174
SRR18924388	CDC2018	M1a	M1a-3
SRR18924391	CDC2018	M1a	M1a-3
SRR18924392	CDC2018	M1a	M1a-3
SRR18924410	CDC2018	M1a	M1a-2	M1a-2Δ11k, φX174
SRR18924412	CDC2018	M1a	M1a-2	M1a-2b, φX174
SRR18924420	CDC2018	M1a	M1a-3	φX174
SRR18924422	CDC2018	M1a	M1a-2	M1a-2b, φX174
SRR18924426	CDC2018	M1a	M1a-1	φX174
SRR18924428	CDC2018	M1a	M1a-2	M1a-2a, φX174
SRR18924429	CDC2018	M1a	M1a-1	φX174
SRR18924443	CDC2018	M1a	M1a-2	M1a-2a, φX174
SRR18924446	CDC2018	M1a	M1a-1
SRR18924477	CDC2018	M1a	M1a-1	M1a-1Δ11k, φX174
SRR18924482	CDC2018	M1a	M1a-2	M1a-2a, φX174
SRR18924488	CDC2018	M1a	M1a-2	M1a-2c, φX174
SRR18924507	CDC2018	M1a	M1a-2	M1a-2Δ11k, φX174
SRR18924514	CDC2018	M1a	M1a-3	φX174
SRR18924517	CDC2018	M1a	M1a-3	φX174
SRR18924519	CDC2018	M1a	M1a-3	φX174
SRR18924523	CDC2018	M1a	M1a-2	M1a-2a, φX174
SRR18924524	CDC2018	M1a	M1a-2	M1a-2a, φX174
SRR18924526	CDC2018	M1a	M1a-2	M1a-2c, φX174
SRR18924527	CDC2018	M1a	M1a-3	φX174
SRR18924528	CDC2018	M1a	M1a-2	M1a-2c, φX174
SRR18924539	CDC2018	M1a	M1a-2	M1a-2a, φX174
SRR18924541	CDC2018	M1a	M1a-3	φX174
SRR18924552	CDC2018	M1a	M1a-2	M1a-2a, φX174
SRR18924559	CDC2019	M1a	M1a-2	M1a-2a
SRR18924564	CDC2018	M1a	M1a-1	φX174
SRR18924588	CDC2018	M1a	M1a-2	M1a-2c
SRR18924590	CDC2018	M1a	M1a-2	M1a-2a
SRR18924592	CDC2018	M1a	M1a-3	φX174
SRR18924598	CDC2018	M1a	M1a-2	M1a-2a, φX174
SRR18924630	CDC2018	M1a	M1a-1	φX174
SRR18924631	CDC2018	M1a	M1a-2	M1a-2Δ11k, φX174
SRR18924671	CDC2018	M1a	M1a-3	φX174
SRR18924676	CDC2018	M1a	M1a-2	M1a-2a, φX174
SRR18924698	CDC2018	M1a	M1a-2	M1a-2b, φX174
SRR18924701	CDC2018	M1a	M1a-3	φX174
SRR18924714	CDC2018	M1a	M1a-2	M1a-2c, φX174
SRR18924727	CDC2018	M1a	M1a-1	M1a-1Δ11k, φX174
SRR18924733	CDC2018	M1a	M1a-2	M1a-2b, φX174
SRR18931540	CDC2019	M1a	M1a-3	M1a-3Δ11k
SRR18931542	CDC2019	M1a	M1a-3	φX174
SRR18931543	CDC2019	M1a	M1a-2	M1a-2a
SRR18931546	CDC2019	M1a	M1a-2	M1a-2c
SRR18931547	CDC2019	M1a	M1a-2	M1a-2c
SRR18931550	CDC2019	M1a	M1a-2	M1a-2a
SRR18931551	CDC2019	M1a	M1a-2	M1a-2c
SRR18931555	CDC2019	M1a	M1a-3
SRR18931557	CDC2019	M1a	M1a-3
SRR18931558	CDC2019	M1a	M1a-2	M1a-2a
SRR18931559	CDC2019	M1a	M1a-3
SRR18931566	CDC2019	M1a	M1a-3
SRR18931573	CDC2019	M1a	M1a-2	M1a-2a
SRR18931580	CDC2019	M1a	M1a-2	M1a-2a
SRR18931584	CDC2019	M1a	M1a-2	M1a-2a
SRR18931593	CDC2019	M1a	M1a-2	M1a-2c
SRR18931599	CDC2019	M1a	M1a-2	M1a-2b	M1global
SRR18931609	CDC2019	M1a	M1a-3
SRR18931610	CDC2019	M1a	M1a-3
SRR18931611	CDC2019	M1a	M1a-2	M1a-2a
SRR18931624	CDC2019	M1a	M1a-2	M1a-2a
SRR18931647	CDC2019	M1a	M1a-2	M1a-2c
SRR18931660	CDC2019	M1a	M1a-2	M1a-2a
SRR18931668	CDC2019	M1a	M1a-3	M1a-3Δ11k
SRR18931670	CDC2019	M1a	M1a-2	M1a-2a
SRR18931682	CDC2019	M1a	M1a-2	M1a-2b	M1global
SRR18931683	CDC2019	M1a	M1a-2	M1a-2a
SRR18931686	CDC2019	M1a	M1a-3
SRR18931687	CDC2019	M1a	M1a-2	M1a-2c
SRR18931691	CDC2019	M1a	M1a-2	M1a-2a
SRR18931695	CDC2019	M1a	M1a-2	M1a-2c
SRR18931703	CDC2019	M1a	M1a-2	M1a-2a
SRR18931708	CDC2019	M1a	M1a-3
SRR18931716	CDC2019	M1a	M1a-3	M1a-3Δ11k
SRR18931721	CDC2019	M1a	M1a-3
SRR18931739	CDC2019	M1a	M1a-2	M1a-2Δ11k
SRR18931747	CDC2019	M1a	M1a-2	M1a-2Δ11k
SRR18931753	CDC2019	M1a	M1a-2	M1a-2Δ11k
SRR18931761	CDC2019	M1a	M1a-2	M1a-2a
SRR18931762	CDC2019	M1a	M1a-2	M1a-2a
SRR18931768	CDC2019	M1a	M1a-2	M1a-2c
SRR18931769	CDC2019	M1a	M1a-2	M1a-2b	M1UK
SRR18931772	CDC2019	M1a	M1a-2	M1a-2a
SRR18931774	CDC2019	M1a	M1a-2	M1a-2c
SRR18931783	CDC2019	M1a	M1a-2	M1a-2Δ11k
SRR18931787	CDC2019	M1a	M1a-3
SRR18931791	CDC2019	M1a	M1a-3
SRR18931800	CDC2019	M1a	M1a-1
SRR18931805	CDC2019	M1a	M1a-2	M1a-2c
SRR18931819	CDC2019	M1a	M1a-2	M1a-2a
SRR18931837	CDC2019	M1a	M1a-2	M1a-2a
SRR18931845	CDC2019	M1a	M1a-3
SRR18931850	CDC2019	M1a	M1a-3
SRR18931853	CDC2019	M1a	M1a-3	M1a-3Δ11k
SRR18931864	CDC2019	M1a	M1a-2	M1a-2Δ11k
SRR18931867	CDC2019	M1a	M1a-2	M1a-2b	M1UK
SRR18931888	CDC2019	M1a	M1a-2	M1a-2a
SRR18931889	CDC2019	M1a	M1a-2	M1a-2a
SRR18931891	CDC2019	M1a	M1a-2	M1a-2a
SRR18931892	CDC2019	M1a	M1a-2	M1a-2a
SRR18931896	CDC2019	M1a	M1a-1
SRR18931907	CDC2019	M1a	M1a-2	M1a-2a
SRR18931910	CDC2019	M1a	M1a-2	M1a-2c
SRR18931912	CDC2019	M1a	M1a-3
SRR18931914	CDC2019	M1a	M1a-3
SRR18931916	CDC2019	M1a	M1a-2	M1a-2a
SRR18931920	CDC2019	M1a	M1a-2	M1a-2Δ11k
SRR18931921	CDC2019	M1a	M1a-2	M1a-2a
SRR18931924	CDC2019	M1a	M1a-1
SRR18931925	CDC2019	M1a	M1a-2	M1a-2b	M1global
SRR18931926	CDC2019	M1a	M1a-3
SRR18931927	CDC2019	M1a	M1a-2	M1a-2b	M1UK
SRR18931929	CDC2019	M1a	M1a-2	M1a-2a
SRR18931934	CDC2019	M1a	M1a-2	M1a-2a
SRR18931937	CDC2019	M1a	M1a-2	M1a-2c
SRR18931939	CDC2019	M1a	M1a-2	M1a-2c
SRR18931946	CDC2019	M1a	M1a-3
SRR18931949	CDC2019	M1a	M1a-3
SRR18931951	CDC2019	M1a	M1a-2	M1a-2a
SRR18931957	CDC2019	M1a	M1a-3
SRR18931958	CDC2019	M1a	M1a-2	M1a-2a
SRR18931960	CDC2019	M1a	M1a-2	M1a-2a
SRR18931977	CDC2019	M1a	M1a-2	M1a-2Δ11k
SRR18931978	CDC2019	M1a	M1a-2	M1a-2a
SRR18931990	CDC2019	M1a	M1a-2	M1a-2a
SRR18931993	CDC2019	M1a	M1a-2	M1a-2a
SRR18931994	CDC2019	M1a	M1a-2	M1a-2a
SRR18931995	CDC2019	M1a	M1a-3
SRR18931998	CDC2019	M1a	M1a-3
SRR18932002	CDC2019	M1a	M1a-2	M1a-2a
SRR18932013	CDC2019	M1a	M1a-3
SRR18932016	CDC2019	M1a	M1a-2	M1a-2a
SRR18932022	CDC2019	M1a	M1a-2	M1a-2a
SRR18932024	CDC2019	M1a	M1a-2	M1a-2a
SRR18932032	CDC2019	M1a	M1a-3
SRR18932035	CDC2019	M1a	M1a-2	M1a-2Δ11k
SRR18932037	CDC2019	M1a	M1a-2	M1a-2Δ11k
SRR18932042	CDC2019	M1a	M1a-3
SRR18932043	CDC2019	M1a	M1a-2	M1a-2a
SRR18932047	CDC2019	M1a	M1a-3
SRR18932048	CDC2019	M1a	M1a-2	M1a-2Δ11k
SRR18932049	CDC2019	M1a	M1a-2	M1a-2a
SRR18932055	CDC2019	M1a	M1a-2	M1a-2a
SRR18932058	CDC2019	M1a	M1a-2	M1a-2a
SRR18932068	CDC2019	M1a	M1a-3
SRR18932070	CDC2019	M1a	M1a-2	M1a-2a
SRR18932071	CDC2019	M1a	M1a-2	M1a-2b	M1UK
SRR18932072	CDC2019	M1a	M1a-2	M1a-2Δ11k
SRR18932073	CDC2019	M1a	M1a-3
SRR18932074	CDC2019	M1a	M1a-2	M1a-2a
SRR18932098	CDC2019	M1a	M1a-2	M1a-2c
SRR18932102	CDC2019	M1a	M1a-2	M1a-2a
SRR18932103	CDC2019	M1a	M1a-2	M1a-2c
SRR18932107	CDC2019	M1a	M1a-2	M1a-2a
SRR18932112	CDC2019	M1a	M1a-2	M1a-2b	M1global
SRR18932113	CDC2019	M1a	M1a-2	M1a-2c
SRR18932116	CDC2019	M1a	M1a-2	M1a-2a
SRR18932118	CDC2019	M1a	M1a-2	M1a-2a
SRR18932127	CDC2019	M1a	M1a-2	M1a-2a
SRR18932129	CDC2019	M1a	M1a-2	M1a-2a
SRR18932130	CDC2019	M1a	M1a-2	M1a-2a
SRR18932136	CDC2019	M1a	M1a-2	M1a-2a
SRR18932137	CDC2019	M1a	M1a-2	M1a-2a
SRR18932141	CDC2019	M1a	M1a-2	M1a-2a
SRR18932145	CDC2019	M1a	M1a-2	M1a-2a
SRR18932153	CDC2019	M1a	M1a-2	M1a-2c
SRR18932162	CDC2019	M1a	M1a-2	M1a-2c
SRR18932163	CDC2019	M1a	M1a-2	M1a-2c
SRR18932164	CDC2019	M1a	M1a-3
SRR18932168	CDC2019	M1a	M1a-3
SRR18932181	CDC2019	M1a	M1a-2	M1a-2a
SRR18932191	CDC2019	M1a	M1a-3
SRR18932219	CDC2019	M1a	M1a-3
SRR18932227	CDC2019	M1a	M1a-2	M1a-2a
SRR18932229	CDC2019	M1a	M1a-2	M1a-2Δ11k
SRR18932239	CDC2019	M1a	M1a-2	M1a-2a
SRR18932248	CDC2019	M1a	M1a-2	M1a-2Δ11k
SRR18932249	CDC2019	M1a	M1a-2	M1a-2a
SRR18932255	CDC2019	M1a	M1a-2	M1a-2a
SRR18932256	CDC2019	M1a	M1a-2	M1a-2a
SRR18932258	CDC2019	M1a	M1a-2	M1a-2Δ11k
SRR18932262	CDC2019	M1a	M1a-2	M1a-2a
SRR18932279	CDC2019	M1a	M1a-3
SRR18932287	CDC2019	M1a	M1a-2	M1a-2a
SRR18932291	CDC2019	M1a	M1a-2	M1a-2a
SRR18932297	CDC2019	M1a	M1a-2	M1a-2a
SRR18932298	CDC2019	M1a	M1a-2	M1a-2a
SRR18932300	CDC2019	M1a	M1a-2	M1a-2a
SRR18932304	CDC2019	M1a	M1a-2	M1a-2c
SRR18932307	CDC2019	M1a	M1a-2	M1a-2a
SRR18932308	CDC2019	M1a	M1a-2	M1a-2a
SRR18932309	CDC2019	M1a	M1a-3
SRR18932311	CDC2019	M1a	M1a-3
SRR18932314	CDC2019	M1a	M1a-2	M1a-2c
SRR18932322	CDC2019	M1a	M1a-2	M1a-2a
SRR18932324	CDC2019	M1a	M1a-3
SRR18932326	CDC2019	M1a	M1a-2	M1a-2a
SRR18932327	CDC2019	M1a	M1a-3
SRR18932329	CDC2019	M1a	M1a-2	M1a-2a
SRR18932331	CDC2019	M1a	M1a-2	M1a-2a
SRR18932334	CDC2019	M1a	M1a-2	M1a-2b	M1UK
SRR18932342	CDC2019	M1a	M1a-2	M1a-2a
SRR18932345	CDC2019	M1a	M1a-2	M1a-2a
SRR18932346	CDC2019	M1a	M1a-2	M1a-2c
SRR18932347	CDC2019	M1a	M1a-3
SRR18932353	CDC2019	M1a	M1a-3
SRR18932367	CDC2019	M1a	M1a-2	M1a-2a
SRR18932375	CDC2019	M1a	M1a-4
SRR18932378	CDC2019	M1a	M1a-1
SRR18932382	CDC2019	M1a	M1a-3	M1a-3Δ11k
SRR18932398	CDC2019	M1a	M1a-2	M1a-2b	M1UK
SRR18932400	CDC2019	M1a	M1a-1
SRR18932403	CDC2019	M1a	M1a-4
SRR18932404	CDC2019	M1a	M1a-2	M1a-2b	M1UK
SRR18932407	CDC2019	M1a	M1a-2	M1a-2a
SRR18932408	CDC2019	M1a	M1a-3
SRR18932409	CDC2019	M1a	M1a-3
SRR18932410	CDC2019	M1a	M1a-3
SRR18932412	CDC2019	M1a	M1a-2	M1a-2b	M1UK
SRR18932413	CDC2019	M1a	M1a-2	M1a-2a
SRR18932415	CDC2019	M1a	M1a-3
SRR18932448	CDC2019	M1a	M1a-2	M1a-2b	M1UK
SRR18932452	CDC2019	M1a	M1a-2	M1a-2a
SRR18932455	CDC2019	M1a	M1a-3
SRR18932462	CDC2019	M1a	M1a-2	M1a-2a
SRR18932464	CDC2019	M1a	M1a-2	M1a-2b	M1global
SRR18932467	CDC2019	M1a	M1a-3
SRR18932471	CDC2019	M1a	M1a-2	M1a-2c
SRR18932474	CDC2019	M1a	M1a-2	M1a-2a
SRR18932479	CDC2019	M1a	M1a-2	M1a-2a
SRR18932483	CDC2019	M1a	M1a-2	M1a-2a
SRR18932497	CDC2019	M1a	M1a-3
SRR18932502	CDC2019	M1a	M1a-3
SRR18932504	CDC2019	M1a	M1a-3
SRR18932505	CDC2019	M1a	M1a-3
SRR18932513	CDC2019	M1a	M1a-3
SRR18933482	CDC2019	M1a	M1a-3	M1a-3Δ11k
SRR18933533	CDC2019	M1a	M1a-2	M1a-2a
SRR18933545	CDC2019	M1a	M1a-3
SRR18933546	CDC2019	M1a	M1a-2	M1a-2b	M1UK
SRR18933549	CDC2019	M1a	M1a-2	M1a-2Δ11k
SRR18933551	CDC2019	M1a	M1a-2	M1a-2a
SRR18933552	CDC2019	M1a	M1a-1
SRR18933561	CDC2019	M1a	M1a-2	M1a-2b	M1UK
SRR18933585	CDC2019	M1a	M1a-2	M1a-2Δ11k
SRR18933603	CDC2019	M1a	M1a-2	M1a-2a
SRR18933605	CDC2019	M1a	M1a-2	M1a-2c
SRR18933620	CDC2019	M1a	M1a-2	M1a-2c
SRR18933622	CDC2019	M1a	M1a-2	M1a-2Δ11k
SRR18933626	CDC2019	M1a	M1a-3
SRR18933631	CDC2019	M1a	M1a-2	M1a-2a
SRR18933643	CDC2019	M1a	M1a-2	M1a-2c
SRR18933653	CDC2019	M1a	M1a-3
SRR18933656	CDC2019	M1a	M1a-2	M1a-2a
SRR18933668	CDC2019	M1a	M1a-3
SRR18933676	CDC2019	M1a	M1a-3
SRR18933685	CDC2019	M1a	M1a-2	M1a-2a
SRR18933693	CDC2019	M1a	M1a-2	M1a-2b	M1UK
SRR18933696	CDC2019	M1a	M1a-3	M1a-3Δ11k
SRR18933699	CDC2019	M1a	M1a-3
SRR18933704	CDC2019	M1a	M1a-2	M1a-2b	M1global
SRR18933710	CDC2019	M1a	M1a-2	M1a-2b	M1UK
SRR18933717	CDC2019	M1a	M1a-2	M1a-2a
SRR18933718	CDC2019	M1a	M1a-2	M1a-2Δ11k
SRR18933720	CDC2019	M1a	M1a-3
SRR18933722	CDC2019	M1a	M1a-2	M1a-2a
SRR18933723	CDC2019	M1a	M1a-2	M1a-2a
SRR18933747	CDC2019	M1a	M1a-2	M1a-2a
SRR18933751	CDC2019	M1a	M1a-3
SRR18933753	CDC2019	M1a	M1a-2	M1a-2a
SRR18933754	CDC2019	M1a	M1a-2	M1a-2Δ11k
SRR18933763	CDC2019	M1a	M1a-2	M1a-2a
SRR18933776	CDC2019	M1a	M1a-4
SRR18933784	CDC2019	M1a	M1a-4
SRR18933802	CDC2019	M1a	M1a-2	M1a-2a
SRR18933805	CDC2019	M1a	M1a-2	M1a-2a
SRR18933819	CDC2019	M1a	M1a-2	M1a-2a
SRR18933827	CDC2019	M1a	M1a-2	M1a-2a
SRR18933830	CDC2019	M1a	M1a-2	M1a-2Δ11k
SRR18933843	CDC2019	M1a	M1a-2	M1a-2b	M1UK
SRR18933844	CDC2019	M1a	M1a-2	M1a-2b	M1UK
SRR18933848	CDC2019	M1a	M1a-2	M1a-2b	M1UK
SRR18933849	CDC2019	M1a	M1a-1
SRR18933851	CDC2019	M1a	M1a-3
SRR18933854	CDC2019	M1a	M1a-2	M1a-2a
SRR18933857	CDC2019	M1a	M1a-2	M1a-2a
SRR18933859	CDC2019	M1a	M1a-2	M1a-2a
SRR18933941	CDC2019	M1a	M1a-2	M1a-2a
SRR18933946	CDC2019	M1a	M1a-4
SRR18933952	CDC2019	M1a	M1a-2	M1a-2a
SRR18933956	CDC2019	M1a	M1a-2	M1a-2b	M1UK
SRR18933962	CDC2019	M1a	M1a-2	M1a-2a
SRR18933965	CDC2019	M1a	M1a-2	M1a-2a
SRR18933967	CDC2019	M1a	M1a-2	M1a-2a
SRR18933973	CDC2019	M1a	M1a-2	M1a-2b	M1global
SRR18933976	CDC2019	M1a	M1a-2	M1a-2a
SRR18933977	CDC2019	M1a	M1a-2	M1a-2a
SRR18934008	CDC2019	M1a	M1a-3
SRR18934013	CDC2019	M1a	M1a-2	M1a-2a
SRR18934024	CDC2019	M1a	M1a-4
SRR18934031	CDC2019	M1a	M1a-3
SRR18934044	CDC2019	M1a	M1a-3
SRR18934045	CDC2019	M1a	M1a-2	M1a-2b	M1UK
SRR18934047	CDC2019	M1a	M1a-2	M1a-2c
SRR18934050	CDC2019	M1a	M1a-3
SRR18934059	CDC2019	M1a	M1a-3
SRR18934065	CDC2019	M1a	M1a-4
SRR18934068	CDC2019	M1a	M1a-1
SRR18934080	CDC2019	M1a	M1a-3
SRR18934090	CDC2019	M1a	M1a-3
SRR18934091	CDC2019	M1a	M1a-3
SRR18934094	CDC2019	M1a	M1a-2	M1a-2a
SRR18934100	CDC2019	M1a	M1a-3
SRR18934105	CDC2019	M1a	M1a-2	M1a-2Δ11k
SRR18934129	CDC2019	M1a	M1a-3
SRR18934130	CDC2019	M1a	M1a-2	M1a-2Δ11k
SRR18934138	CDC2019	M1a	M1a-2	M1a-2c
SRR18934144	CDC2019	M1a	M1a-3
SRR18934145	CDC2019	M1a	M1a-2	M1a-2a
SRR18934148	CDC2019	M1a	M1a-3
SRR18934156	CDC2019	M1a	M1a-2	M1a-2c
SRR18934170	CDC2019	M1a	M1a-2	M1a-2a
SRR18934185	CDC2019	M1a	M1a-2	M1a-2c
SRR18934188	CDC2019	M1a	M1a-2	M1a-2a
SRR18934190	CDC2019	M1a	M1a-3
SRR18934203	CDC2019	M1a	M1a-2	M1a-2a
SRR18934205	CDC2019	M1a	M1a-2	M1a-2b	M1global
SRR18934210	CDC2019	M1a	M1a-1
SRR18934211	CDC2019	M1a	M1a-2	M1a-2a
SRR18934218	CDC2019	M1a	M1a-2	M1a-2a
SRR18934223	CDC2019	M1a	M1a-2	M1a-2a
SRR18934227	CDC2019	M1a	M1a-2	M1a-2b	M1global
SRR18934228	CDC2019	M1a	M1a-2	M1a-2c
SRR18934232	CDC2019	M1a	M1a-2	M1a-2b	M1global
SRR18934251	CDC2019	M1a	M1a-2	M1a-2a
SRR18934253	CDC2019	M1a	M1a-2	M1a-2Δ11k
SRR18934308	CDC2019	M1a	M1a-2	M1a-2a
SRR18934311	CDC2019	M1a	M1a-3	M1a-3Δ11k
SRR18934313	CDC2019	M1a	M1a-2	M1a-2b	M1global
SRR18934317	CDC2019	M1a	M1a-2	M1a-2a
SRR18934322	CDC2019	M1a	M1a-2	M1a-2a
SRR18934325	CDC2019	M1a	M1a-3
SRR18934333	CDC2019	M1a	M1a-2	M1a-2a
SRR18934340	CDC2019	M1a	M1a-2	M1a-2a
SRR18934371	CDC2019	M1a	M1a-2	M1a-2a
SRR18934372	CDC2019	M1a	M1a-2	M1a-2Δ11k
SRR18934382	CDC2019	M1a	M1a-3
SRR18934387	CDC2019	M1a	M1a-2	M1a-2a
SRR18934407	CDC2019	M1a	M1a-2	M1a-2a
SRR18934414	CDC2019	M1a	M1a-2	M1a-2a
SRR18934425	CDC2019	M1a	M1a-2	M1a-2a
SRR18934436	CDC2019	M1a	M1a-2	M1a-2a
SRR18934447	CDC2019	M1a	M1a-3
SRR18934449	CDC2019	M1a	M1a-2	M1a-2a
SRR18934450	CDC2019	M1a	M1a-2	M1a-2b	M1global
SRR18934455	CDC2019	M1a	M1a-2	M1a-2a
SRR18934457	CDC2019	M1a	M1a-2	M1a-2b	M1global
SRR18934461	CDC2019	M1a	M1a-2	M1a-2a
SRR18957916	CDC2020	M1a	M1a-2	M1a-2Δ11k
SRR18957930	CDC2020	M1c
SRR18957932	CDC2020	M1c
SRR18957946	CDC2020	M1a	M1a-3
SRR18957952	CDC2020	M1a	M1a-2	M1a-2a
SRR18957972	CDC2020	M1c
SRR18957974	CDC2020	M1c
SRR18957976	CDC2020	M1c
SRR18957979	CDC2020	M1c
SRR18957992	CDC2019	M1a	M1a-2	M1a-2Δ11k
SRR18958009	CDC2019	M1c
SRR18958018	CDC2019	M1c
SRR18958033	CDC2020	M1a	M1a-2	M1a-2c
SRR18958036	CDC2020	M1a	M1a-2	M1a-2b	M1UK
SRR18958037	CDC2020	M1a	M1a-2	M1a-2c
SRR18958051	CDC2019	M1a	M1a-2	M1a-2b	M1UK
SRR18958062	CDC2020	M1a	M1a-2	M1a-2a
SRR18958072	CDC2020	M1a	M1a-2	M1a-2Δ11k
SRR18958076	CDC2020	M1a	M1a-2	M1a-2Δ11k
SRR18958082	CDC2020	M1a	M1a-2	M1a-2b	M1UK
SRR18958087	CDC2020	M1a	M1a-2	M1a-2a
SRR18958094	CDC2020	M1a	M1a-2	M1a-2a
SRR18958101	CDC2020	M1a	M1a-2	M1a-2b	M1UK
SRR18958102	CDC2020	M1a	M1a-2	M1a-2a
SRR18958103	CDC2020	M1a	M1a-2	M1a-2b	M1UK
SRR18958106	CDC2020	M1a	M1a-2	M1a-2b	M1global
SRR18958107	CDC2020	M1a	M1a-1
SRR18958122	CDC2020	M1a	M1a-3
SRR18958127	CDC2020	M1c
SRR18958128	CDC2020	M1c
SRR18958132	CDC2020	M1c
SRR18958134	CDC2020	M1c
SRR18958140	CDC2020	M1c
SRR18958142	CDC2020	M1c
SRR18958143	CDC2020	M1c
SRR18958146	CDC2020	M1a	M1a-2	M1a-2Δ11k
SRR18958153	CDC2020	M1a	M1a-2	M1a-2Δ11k
SRR18958158	CDC2019	M1a	M1a-2	M1a-2a
SRR18958159	CDC2020	M1a	M1a-1	M1a-1Δ11k
SRR18958161	CDC2020	M1a	M1a-2	M1a-2a
SRR18958163	CDC2020	M1a	M1a-1
SRR18958165	CDC2020	M1a	M1a-3
SRR18958170	CDC2020	M1a	M1a-2	M1a-2b	M1UK
SRR18958173	CDC2020	M1a	M1a-2	M1a-2a
SRR18958177	CDC2020	M1a	M1a-1
SRR18958187	CDC2020	M1c
SRR18958197	CDC2020	M1c
SRR18958215	CDC2020	M1a	M1a-2	M1a-2b	M1global
SRR18958225	CDC2020	M1a	M1a-2	M1a-2b	M1UK
SRR18958226	CDC2020	M1a	M1a-1
SRR18958230	CDC2020	M1a	M1a-2	M1a-2a
SRR18958236	CDC2020	M1a	M1a-2	M1a-2a
SRR18958238	CDC2020	M1a	M1a-1	M1a-1Δ11k
SRR18958244	CDC2019	M1a	M1a-2	M1a-2c
SRR18958252	CDC2019	M1a	M1a-2	M1a-2a
SRR18958253	CDC2019	M1a	M1a-1
SRR18958258	CDC2019	M1a	M1a-2	M1a-2c
SRR18958259	CDC2019	M1a	M1a-2	M1a-2a
SRR18958263	CDC2019	M1a	M1a-3	M1a-3Δ11k
SRR18958264	CDC2019	M1a	M1a-1
SRR18958266	CDC2019	M1a	M1a-2	M1a-2a
SRR18958279	CDC2020	M1a	M1a-2	M1a-2a
SRR18958285	CDC2020	M1a	M1a-2	M1a-2c
SRR18958287	CDC2019	M1a	M1a-2	M1a-2a
SRR18958294	CDC2020	M1a	M1a-3
SRR18958295	CDC2019	M1a	M1a-2	M1a-2b	M1UK
SRR18958299	CDC2020	M1a	M1a-2	M1a-2a
SRR18958303	CDC2020	M1a	M1a-2	M1a-2a
SRR18958305	CDC2020	M1a	M1a-2	M1a-2c
SRR18958332	CDC2020	M1a	M1a-2	M1a-2a
SRR18958342	CDC2020	M1a	M1a-2	M1a-2a
SRR18958346	CDC2020	M1a	M1a-2	M1a-2Δ11k
SRR18958349	CDC2020	M1a	M1a-2	M1a-2b	M1UK
SRR18958352	CDC2020	M1a	M1a-2	M1a-2b	M1global
SRR18958353	CDC2020	M1a	M1a-2	M1a-2Δ11k
SRR18958358	CDC2020	M1a	M1a-2	M1a-2a
SRR18958374	CDC2020	M1a	M1a-2	M1a-2Δ11k
SRR18958388	CDC2020	M1a	M1a-2	M1a-2b	M1UK
SRR18958392	CDC2020	M1a	M1a-2	M1a-2c
SRR18958393	CDC2020	M1a	M1a-2	M1a-2c
SRR18958397	CDC2020	M1a	M1a-2	M1a-2c
SRR18958398	CDC2020	M1a	M1a-3
SRR18958403	CDC2020	M1c
SRR18958438	CDC2020	M1c
SRR18958439	CDC2020	M1c
SRR18958445	CDC2020	M1c
SRR18958448	CDC2020	M1c
SRR18958449	CDC2020	M1c
SRR18958451	CDC2020	M1c
SRR18958454	CDC2019	M1a	M1a-2	M1a-2a
SRR18958463	CDC2019	M1a	M1a-2	M1a-2a
SRR18958465	CDC2019	M1a	M1a-2	M1a-2a
SRR18958476	CDC2019	M1a	M1a-2	M1a-2a
SRR18958488	CDC2020	M1c
SRR18958494	CDC2020	M1c
SRR18958499	CDC2020	M1c
SRR18958500	CDC2019	M1a	M1a-2	M1a-2c
SRR18958502	CDC2019	M1a	M1a-1
SRR18958504	CDC2019	M1a	M1a-2	M1a-2c
SRR18958514	CDC2019	M1a	M1a-2	M1a-2a
SRR18958516	CDC2019	M1a	M1a-2	M1a-2a
SRR18958524	CDC2019	M1a	M1a-2	M1a-2b	M1global
SRR18958526	CDC2020	M1a	M1a-2	M1a-2b	M1UK
SRR18958543	CDC2020	M1a	M1a-2	M1a-2b	M1UK
SRR18958544	CDC2020	M1a	M1a-2	M1a-2b	M1global
SRR18958545	CDC2020	M1a	M1a-2	M1a-2b	M1global
SRR18958546	CDC2020	M1c
SRR18958551	CDC2020	M1a	M1a-2	M1a-2c
SRR18958556	CDC2020	M1a	M1a-2	M1a-2Δ11k
SRR18958559	CDC2020	M1a	M1a-2	M1a-2b	M1UK
SRR18958569	CDC2020	M1a	M1a-2	M1a-2c
SRR18958575	CDC2019	M1a	M1a-2	M1a-2a
SRR18958581	CDC2019	M1a	M1a-2	M1a-2a
SRR18958607	CDC2019	M1a	M1a-2	M1a-2b	M1UK
SRR18958621	CDC2020	M1a	M1a-2	M1a-2b	M1UK
SRR18958624	CDC2020	M1a	M1a-2	M1a-2b	M1UK
SRR18958629	CDC2020	M1a	M1a-2	M1a-2a
SRR18958634	CDC2020	M1a	M1a-2	M1a-2b	M1UK
SRR18958636	CDC2020	M1a	M1a-2	M1a-2b	M1global
SRR18958643	CDC2020	M1a	M1a-2	M1a-2b	M1global
SRR18958652	CDC2020	M1a	M1a-2	M1a-2a
SRR18958658	CDC2020	M1a	M1a-2	M1a-2b	M1UK
SRR18958659	CDC2020	M1a	M1a-2	M1a-2b	M1UK
SRR18958661	CDC2020	M1a	M1a-2	M1a-2a
SRR18958671	CDC2020	M1c
SRR18958676	CDC2019	M1a	M1a-2	M1a-2Δ11k
SRR18958678	CDC2020	M1c
SRR18958686	CDC2020	M1c
SRR18958695	CDC2020	M1c
SRR18958698	CDC2020	M1a	M1a-2	M1a-2a
SRR18958703	CDC2020	M1a	M1a-3
SRR18958711	CDC2020	M1a	M1a-2	M1a-2a
SRR18958715	CDC2020	M1a	M1a-3
SRR18958716	CDC2020	M1a	M1a-2	M1a-2a
SRR18958718	CDC2020	M1a	M1a-2	M1a-2a
SRR18958724	CDC2020	M1a	M1a-2	M1a-2a
SRR18958726	CDC2020	M1a	M1a-2	M1a-2a
SRR18958732	CDC2020	M1a	M1a-3
SRR18958737	CDC2020	M1a	M1a-3
SRR18958738	CDC2020	M1a	M1a-2	M1a-2b	M1UK
SRR18958747	CDC2019	M1a	M1a-2	M1a-2b	M1global
SRR18958749	CDC2020	M1a	M1a-2	M1a-2c
SRR18958752	CDC2020	M1a	M1a-2	M1a-2b	M1global
SRR18958753	CDC2020	M1a	M1a-2	M1a-2b	M1global
SRR18958754	CDC2020	M1a	M1a-2	M1a-2b	M1UK
SRR18958756	CDC2020	M1c
SRR18958776	CDC2019	M1a	M1a-3
SRR18958778	CDC2019	M1c
SRR18958783	CDC2019	M1a	M1a-1
SRR18958787	CDC2020	M1c
SRR18958820	CDC2019	M1a	M1a-2	M1a-2Δ11k
SRR18958845	CDC2019	M1a	M1a-2	M1a-2c
SRR18958866	CDC2020	M1a	M1a-2	M1a-2a
SRR18958870	CDC2020	M1a	M1a-2	M1a-2b	M1UK
SRR18958872	CDC2020	M1a	M1a-2	M1a-2Δ11k
SRR18958880	CDC2019	M1a	M1a-2	M1a-2Δ11k
SRR18958904	CDC2020	M1a	M1a-2	M1a-2b	M1UK
SRR18977133	CDC2020	M1c
SRR18977134	CDC2020	M1c
SRR18977151	CDC2020	M1c
SRR18977181	CDC2020	M1c
SRR18977182	CDC2020	M1c
SRR18977183	CDC2020	M1c
SRR18977187	CDC2020	M1c
SRR18977215	CDC2020	M1c
SRR18977216	CDC2020	M1c
SRR18977218	CDC2020	M1c
SRR18977219	CDC2020	M1c
SRR18977220	CDC2020	M1c
SRR18977230	CDC2020	M1c
SRR18977262	CDC2020	M1a	M1a-2	M1a-2b	M1global
SRR18977303	CDC2020	M1a	M1a-2	M1a-2b	M1global
SRR18977323	CDC2020	M1a	M1a-2	M1a-2Δ11k
SRR18977324	CDC2020	M1a	M1a-3	M1a-3Δ11k
SRR18977328	CDC2020	M1a	M1a-2	M1a-2a
SRR18977365	CDC2020	M1a	M1a-3
SRR18977402	CDC2020	M1c
SRR18977409	CDC2020	M1c
SRR18977456	CDC2020	M1a	M1a-3
SRR18977482	CDC2020	M1c
SRR18977488	CDC2020	M1c
SRR18977489	CDC2020	M1c
SRR18977494	CDC2020	M1c
SRR18977497	CDC2020	M1c
SRR18977501	CDC2020	M1c
SRR18977502	CDC2020	M1a	M1a-3	M1a-3Δ11k
SRR18977550	CDC2020	M1a	M1a-2	M1a-2a
SRR18977556	CDC2020	M1a	M1a-2	M1a-2a
SRR18977559	CDC2020	M1a	M1a-2	M1a-2a
SRR18977563	CDC2020	M1a	M1a-3
SRR18977565	CDC2020	M1a	M1a-3
SRR18977577	CDC2020	M1a	M1a-1
SRR18977583	CDC2020	M1a	M1a-3
SRR18977593	CDC2020	M1a	M1a-2	M1a-2c
SRR18977595	CDC2020	M1a	M1a-2	M1a-2a
SRR18977601	CDC2020	M1a	M1a-2	M1a-2c
SRR18977605	CDC2020	M1a	M1a-2	M1a-2a
SRR18977608	CDC2020	M1a	M1a-2	M1a-2a
SRR18977636	CDC2020	M1c
SRR18977655	CDC2020	M1a	M1a-2	M1a-2a
SRR18977658	CDC2020	M1a	M1a-2	M1a-2a
SRR18977662	CDC2020	M1a	M1a-1
SRR18977671	CDC2020	M1c
SRR18977676	CDC2020	M1c
SRR18977701	CDC2020	M1c
SRR18977703	CDC2020	M1c
SRR18977719	CDC2020	M1a	M1a-2	M1a-2a
SRR18977733	CDC2020	M1a	M1a-2	M1a-2a
SRR18977734	CDC2020	M1a	M1a-2	M1a-2c
SRR18977798	CDC2020	M1c
SRR18977892	CDC2020	M1c
SRR18977895	CDC2020	M1c
SRR18977907	CDC2020	M1c
SRR18977908	CDC2020	M1c
SRR18977909	CDC2020	M1c
SRR18977966	CDC2020	M1c
SRR18977970	CDC2020	M1c
SRR18977972	CDC2020	M1c
SRR18977976	CDC2020	M1c
SRR18977979	CDC2020	M1c
SRR18977984	CDC2020	M1c
SRR18978034	CDC2020	M1c
SRR18978048	CDC2020	M1c
SRR18978068	CDC2020	M1c
SRR18978129	CDC2020	M1c
SRR18996845	CDC2021	M1c
SRR18996913	CDC2021	M1c
SRR18997096	CDC2021	M1c
SRR18997110	CDC2021	M1a	M1a-3
SRR18997168	CDC2020	M1c
SRR18997236	CDC2021	M1c
SRR18997267	CDC2021	M1c
SRR18997281	CDC2020	M1c
SRR18997308	CDC2020	M1c
SRR18997318	CDC2020	M1c
SRR18997371	CDC2021	M1c
SRR18997499	CDC2020	M1c
SRR18997646	CDC2020	M1c
SRR25248379	CDC2021	M1c
SRR25248380	CDC2021	M1c
SRR25248381	CDC2021	M1c
SRR25248382	CDC2021	M1c
SRR25248383	CDC2021	M1b
SRR25248384	CDC2021	M1b
SRR25248385	CDC2021	M1c
SRR25248386	CDC2021	M1c
SRR25248387	CDC2021	M1c
SRR25248388	CDC2021	M1c

## Sheet: S6A
Table S6A. Multiple-copy ISLgar5-containing Group A Streptococcus isolates identified in our study and in a survey of datasets. MLST: multilocus sequence typing.
BioProject	Country	Total isolates	ISLgar5-isolate	Collection year	Genome size	MLST	emm typing				ISLgar5 copy number	Antimicrobial Resistence Genes
							Clusters	emm_type	emm_like	emm_cluster		ermT	tetM	Other
PRJNA1025265	NC, US	95	Spyo01	2022	1794062	399	2	emm77.0	emm149.2~*	E4	14	+	+
			Spyo09	2023	1798396	399	2	emm77.0	emm149.2~*	E4	14	+	+
			Spyo10		1801846	399	2	emm77.0	emm149.2~*	E4	14	+	+
			Spyo16		1796198	399	2	emm77.0	emm149.2~*	E4	15	+	+
PRJNA395240	US	622	SRR18996843	2021	1795434	399	2	emm77.0	emm149.2~*	E4	14	+	+
			SRR18997466	2021	1751373	399	2	emm77.0	emm149.2~*	E4	13	+	+
			SRR18997451	2021	1751309	399	2	emm77.0	emm149.2~*	E4	13	+	+
			SRR18997656	2021	1799633	399	2	emm77.0	emm149.2~*	E4	13	+	+
			SRR18997104	2021	1881826	399	2	emm77.0	emm149.2~*	E4	10	+	+
			SRR18997355	2021	1799699	399	2	emm77.0	emm149.2~*	E4	17	+	+
			SRR18997332	2021	1775678	399	2	emm77.0	emm149.2~*	E4	12	+
			SRR18997197	2021	1869031	399	2	emm77.0	emm149.2~*	E4	12	+	+
		1862	SRR18958031	2020	1796001	399	2	emm77.0	emm149.2~*	E4	14	+	+
			SRR18958141	2020	1796242	399	2	emm77.0	emm149.2~*	E4	11	+	+
			SRR18958640	2020	1779023	399	2	emm77.0	emm149.2~*	E4	12	+
			SRR18958708	2020	1830097	399	2	emm77.0	emm149.2~*	E4	10	+
			SRR18977564	2020	1775658	399	2	emm77.0	emm149.2~*	E4	12	+
			SRR18977581	2020	1866683	399	2	emm77.0	emm149.2~*	E4	12	+	+
			SRR18977697	2020	1799461	399	2	emm77.0	emm149.2~*	E4	29	+	+
			SRR18977736	2020	1775642	399	2	emm77.0	emm149.2~*	E4	12	+
			SRR18977748	2020	1829055	399	2	emm77.0	emm149.2~*	E4	13	+	+
			SRR18977759	2020	1863835	399	2	emm77.0	emm149.2~*	E4	12	+	+
			SRR18977783	2020	1746086	399	2	emm77.0	emm149.2~*	E4	13	+	+
			SRR18977785	2020	1748686	399	2	emm77.0	emm149.2~*	E4	12	+	+
			SRR18977794	2020	1828704	399	2	emm77.0	emm149.2~*	E4	15.4884	+	+
			SRR18977816	2020	1796209	399	2	emm77.0	emm149.2~*	E4	11	+	+
			SRR18977902	2020	1828454	399	2	emm77.0	emm149.2~*	E4	14	+	+
			SRR18977905	2020	1785814	399	2	emm77.0	emm149.2~*	E4	13	+	+
			SRR18977944	2020	1796182	399	2	emm77.0	emm149.2~*	E4	10.4558	+	+
		2374	SRR18931570	2019	1793917	399	2	emm77.0	emm149.2~*	E4	11	+
			SRR18931684		1800142	399	2	emm77.0	emm149.2~*	E4	11	+	+
			SRR18932104		1783045	399	2	emm77.0	emm149.2~*	E4	11	+	+
			SRR18932337		1797898	399	2	emm77.0	emm149.2~*	E4	10	+	+
			SRR18932384		1746950	399	2	emm77.0	emm149.2~*	E4	39	+	+
			SRR18932457		1790215	399	2	emm77.0	emm149.2~*	E4	14		+
			SRR18932495		1746830	399	2	emm77.0	emm149.2~*	E4	10	+	+
			SRR18933621		1817996	399	2	emm77.0	emm149.2~*	E4	10	ermA, ermT	+	sat4, aph(3’)-IIIa
			SRR18933777		1792047	399	2	emm77.0	emm149.2~*	E4	15	+	+
			SRR18933800		1753698	399	2	emm77.0	emm149.2~*	E4	13	+	+
			SRR18933828		1790196	399	2	emm77.0	emm149.2~*	E4	13	+	+
			SRR18934177		1746683	399	2	emm77.0	emm149.2~*	E4	10.1957	+	+
			SRR18934191		1813870	399	2	emm77.0	emm149.2~*	E4	9	ermB	+
			SRR18958025		1753427	399	2	emm77.0	emm149.2~*	E4	14.1779	+	+
			SRR18933625		1937905	458	1	emm28.0		E4	5	+	+
		2417	SRR18901739	2018	1872877	399	2	emm77.0	emm149.2~*	E4	7		+
			SRR18901862		1750142	399	2	emm77.0	emm149.2~*	E4	9		+
			SRR18917007		1758411	399	2	emm77.0	emm149.2~*	E4	15	+	+
			SRR18917013		1853533	399	2	emm77.0	emm149.2~*	E4	6	ermB	+
			SRR18917026		1792947	399	2	emm77.0	emm149.2~*	E4	10	+	+
			SRR18917375		1795632	399	2	emm77.0	emm149.2~*	E4	13	+	+
			SRR18917525		1795756	399	2	emm77.0	emm149.2~*	E4	14	+	+
			SRR18917660		1753379	399	2	emm77.0	emm149.2~*	E4	13	+	+
			SRR18917701		1752075	399	2	emm77.0	emm149.2~*	E4	10	+	+
			SRR18917733		1759181	399	2	emm77.0	emm149.2~*	E4	15	+	+
			SRR18923746		1754493	399	2	emm77.0	emm149.2~*	E4	11	+	+
			SRR18923747		1789383	399	2	emm77.0	emm149.2~*	E4	11	+	+
			SRR18923769		1831849	399	2	emm77.0	emm149.2~*	E4	13	+	+
			SRR18923914		1750832	399	2	emm77.0	emm149.2~*	E4	6		+
			SRR18924063		1753000	399	1	emm77.0		E4	17	+	+
			SRR18924081		1752167	399	2	emm77.0	emm149.2~*	E4	11	+	+
			SRR18924162		1795223	399	2	emm77.0	emm149.2~*	E4	13	+	+
			SRR18924164		1795061	399	2	emm77.0	emm149.2~*	E4	12	+	+
			SRR18924253		1796499	399	2	emm77.0	emm149.2~*	E4	14	+	+
			SRR18924529		1833949	399	2	emm77.0	emm149.2~*	E4	12	+	+
			SRR18924624		1745379	399	1	emm77.0		E4	10	+	+
			SRR18924637		1848437	399	2	emm77.0	emm149.2~*	E4	7.49368		+
		2333	SRR18901896	2017	1795360	399	2	emm77.0	emm149.2~*	E4	6		+
			SRR6839701		1750967	399	2	emm77.0	emm149.2~*	E4	7		+
			SRR6840020		1804828	399	2	emm77.0	emm149.2~*	E4	7		+
			SRR6840039		1745949	399	2	emm77.0	emm149.2~*	E4	22	+	+
			SRR6844650		1831271	399	2	emm77.0	emm149.2~*	E4	10	+	+
			SRR6844693		1867170	399	2	emm77.0	emm149.2~*	E4	6		+
			SRR6848568		1867683	399	2	emm77.0	emm149.2~*	E4	7.92597		+
			SRR6848633		1854263	399	2	emm77.0	emm149.2~*	E4	6		+
			SRR7706714		1751929	399	2	emm77.0	emm149.2~*	E4	11	+	+
			SRR7706783		1873010	399	2	emm77.0	emm149.2~*	E4	7		+
			SRR7706888		1778549	399	2	emm77.0	emm149.2~*	E4	10	+	+
			SRR7706926		1794108	399	2	emm77.0	emm149.2~*	E4	10		+
			SRR7706944		1789199	399	2	emm77.0	emm149.2~*	E4	10	+	+
			SRR7707224		1852164	399	2	emm77.0	emm149.2~*	E4	5		+
		1830	SRR6834939	2016	1737658	399	2	emm77.0	emm149.2~*	E4	14	+	+
			SRR6835240		1788267	399	2	emm77.0	emm149.2~*	E4	13	+	+
			SRR6835712		1750712	399	2	emm77.0	emm149.2~*	E4	12	+	+
			SRR6839775		1752399	399	2	emm77.0	emm149.2~*	E4	11	+	+
			SRR6839779		1867518	399	2	emm77.0	emm149.2~*	E4	7		+
			SRR6839908		1752049	399	2	emm77.0	emm149.2~*	E4	11	+	+
			SRR6839946		1748654	399	2	emm77.0	emm149.2~*	E4	12	+	+
			SRR6840073		1847627	399	2	emm77.0	emm149.2~*	E4	6		+
			SRR6840075		1847617	399	2	emm77.0	emm149.2~*	E4	6		+
			SRR6840532		1756758	399	2	emm77.0	emm149.2~*	E4	14	+	+
			SRR6840575		1874314	399	2	emm77.0	emm149.2~*	E4	7		+
			SRR6840592		1824946	399	2	emm77.0	emm149.2~*	E4	10	+	+	(AGly)aadC
			SRR7706993		1843611	399	2	emm77.0	emm149.2~*	E4	15	+	+
		1454	SRR5853402	2015	1796153	399	2	emm77.0	emm149.2~*	E4	11	+	+
			SRR5853432	2015	1729984	399	2	emm77.0	emm149.2~*	E4	12	+
			SRR5853603	2015	1830555	399	2	emm77.0	emm149.2~*	E4	6		+
			SRR5853843	2015	1761242	399	2	emm77.0	emm149.2~*	E4	7		+
			SRR5853933	2015	1940608	399	2	emm77.0	emm149.2~*	E4	5	ermB	+	sat4, aph(3’)-IIIa
			SRR5854015	2015	1751452	399	2	emm77.0	emm149.2~*	E4	13	+	+
			SRR5854021	2015	1965486	399	2	emm77.0	emm149.2~*	E4	3	ermB	+	sat4, aph(3’)-IIIa
			SRR5854073	2015	1746297	399	2	emm77.0	emm149.2~*	E4	12	+	+
			SRR5858459	2015	1742136	399	2	emm77.0	emm149.2~*	E4	10	+	+
			SRR5858462	2015	1748773	399	2	emm77.0	emm149.2~*	E4	11	+	+
			SRR5858670	2015	1752265	399	2	emm77.0	emm149.2~*	E4	12	+	+
PRJNA494557	TX, US		SRR8194145	2014	1756964	399	2	emm77.0	emm149.2~*	E4	9.45198		+
PRJEB34287	Ireland	88	ERR10891224	2020	1869550	399	1	emm77.0		E4	11		+
PRJEB13551	UK	555	ERR1359417	2014	1828844	399	2	emm77.0	emm149.2~*	E4	10		+
PRJEB12015	UK	1215	ERR1515425		1865681	399	2	emm77.0	emm149.2~*	E4	5		+
			ERR1515486		1848083	399	2	emm77.0	emm149.2~*	E4	8.63574		+
			ERR1515998		1758565	399	2	emm77.0	emm149.2~*	E4	13		+
			ERR1516048		1744443	399	2	emm77.0	emm149.2~*	E4	7		+
PRJEB17673	UK	3047	ERR1733450		1790399	399	2	emm77.0	emm149.2~*	E4	16	+	+
			ERR1734088		1828844	399	2	emm77.0	emm149.2~*	E4	10		+
			ERR1734104		1751903	399	1	emm77.0		E4	7.36086		+
			ERR1735072		1860456	399	2	emm77.0	emm149.2~*	E4	8		+

## Sheet: S6B
Table S6B. Single-copy ISLgar5-containing Group A Streptococcus isolates identified in a survey of datasets. MLST: multilocus sequence typing.
BioProject	Country	Total isolates	ISLgar5-isolate	Collection year	Genome size	MLST	emm typing				ISLgar5 copy number	Antimicrobial Resistence Genes			ISLgar5 variant
							Clusters	emm_type	emm_like	emm_cluster		ermT	tetM	Other
PRJNA395240	US	622	SRR18997417	2021	1766896	904	1	emm77.0		E4	1		+		ISLgar5-3	K149N,S258R,A291T
		1862	SRR18957980	2020	1764069	181	2	emm78.3	emm203.4~	E1	1		+		ISLgar5-1	W296R
			SRR18997144	2020	1762154	904	2	emm77.0	emm149.2~*	E4	1		+		ISLgar5-3	K149N,S258R,A291T
		2474	SRR18934077	2019	1761958	904	2	emm77.0	emm149.2~*	E4	0.811593		+		ISLgar5-3	K149N,S258R,A291T
			SRR18931767	2019	1898981	125	2	emm9.0	emm203.4	E3	0.949138	ermB	+	ant(6)-Ia, aph(3’)-IIIa, cat-TC	ISLgar5-2	K149N,A291T
		2417	SRR18924593	2018	1762408	904	2	emm77.0	emm149.2~*	E4	0.949138		+		ISLgar5-3	K149N,S258R,A291T
			SRR18923989	2018	1771328	904	2	emm77.0	emm149.2~*	E4	0.949138		+		ISLgar5-3	K149N,S258R,A291T
			SRR18924233	2018	1762213	904	2	emm77.0	emm149.2~*	E4	0.949138		+		ISLgar5-3	K149N,S258R,A291T
			SRR18923745	2018	1764316	677	1	emm113.0		E3	0.949138		+		ISLgar5-1*	W296R
			SRR18924658	2018	1770886	904	2	emm77.0	emm149.2~*	E4	0.949138		+		ISLgar5-3	K149N,S258R,A291T
			SRR18923841	2018	1762213	904	2	emm77.0	emm149.2~*	E4	0.949138		+		ISLgar5-3	K149N,S258R,A291T
		2333	SRR6844731	2017	1851029	297	1	emm63.3		E6	1		+		ISLgar5-2	K149N,A291T
			SRR6848652		1842691	125	2	emm9.0	emm203.4	E3	1		+		ISLgar5-2	K149N,A291T
			SRR7706789		1922900	334	1	emm82.0		E3	1		?		ISLgar5	(low coverge of ICE)
			SRR7707328		1734066	1057	1	emm104.1		E2	1		+		ISLgar5-1	W296R
		1830	SRR6835116	2016	1846717	297	1	emm63.3		E6	1		+		ISLgar5-2	K149N,A291T
			SRR6835362		1853021	297	1	emm63.3		E6	1		+		ISLgar5-2	K149N,A291T
			SRR6839942		1846233	297	1	emm63.3		E6	1		+		ISLgar5-2	K149N,A291T
			SRR6840546		1764158	482	2	emm77.0	emm149.2~*	E4	0.949138		+		ISLgar5-2	K149N,A291T
		1454	SRR5853589	2015	1757468	904	2	emm77.0	emm149.2~*	E4	0.949138		+		ISLgar5-3	K149N,S258R,A291T
			SRR5853996		1831680	101	2	emm89.0	emm203.4	E4	1		+		ISLgar5
			SRR5854029		1769464	210	2	emm63.0	emm202.2~*	E6	1		+		ISLgar5
PRJEB42599	Norway	411	ERR10962894	2023	1757966	353	2	emm104.0	emm149.0~*	E2	1		+	dfrG	ISLgar5-2	K149N,A291T
			ERR11178839	2023	1748698	688	2	emm11.0	emm202.1*	E6	1		+		ISLgar5-2	K149N,A291T
			ERR10925474	2023	1756350	714	2	emm183.2	emm149.0~*	E3	1		+		ISLgar5-2	K149N,A291T
PRJNA967239	Netherlands	117	SRR24426217	2022	1803770	181	2	emm78.3	emm203.4~	E1	1		+		ISLgar5-1	W296R
ISLgar5-1: T980A (W296R); ISLgar5-2: A541T (K149N), C871T, G970A (A291T), G1108A, C1150T, C1228T, T1231C, A1249G, T1252C; ISLgar5-3: ISLgar5-2 + T868G (S258R). *: containing additional C652T synonymous variant.

## Sheet: S7
Table S7. Insertion sites of ISLgar5 in genomes of Streptococcus pyogenes, Spyo01 and Spyo09. Strain emmSTG866.1 genome CP035428 is used as reference. DR: direct repeat; CDS: protein coding sequence.
ISLgar5 #	Spyo01 (CP136948)		Spyo09 (CP136951)		Strand	5’ DR	3’ DR	Insertion Site	Gene	Gene Name	Note
	Start	End	Start	End
1	55246	53911	55246	53911	-	TATTTAAA	TATTTAAA	3’-end of CDS	ETT71_00330	XRE family transcriptional regulator
2	162685	161350	162685	161350	-	CCTTTTTC	CCTTTTTC	promoter	ETT71_00950	hypothetical protein
3	218665	217330	218665	217330	-	TTTTTTTC	TTTTTTTC	promoter	ETT71_01460	sensor histidine kinase
4	756629	757964	756629	757964	+	AAAATTAA	AAAATTAA	promoter	ETT71_05755	hypothetical protein
5	884367	885702	884367	885702	+	TTATAATG	AATGAGAA	promoter	ETT71_05135	ATP-dependent endonuclease	4-bp (TTAT) deletion at 3' DR, part of the ICE
6	906741	908076	906741	908076	+	TTTTACTG	TTTTACTG	promoter	ETT71_05030	XRE family transcriptional regulator	inside the ICE
7	1009833	1008498	1009833	1008498	-	AATCAAGA	TGTTTAAC	3’-end of CDS	ETT71_04485	lantibiotic immunity ABC transporter MutG family permease subunit	82-bp deletion at 3’ end, 2 genes involved
								promoter	ETT71_04490	XRE family transcriptional regulator
8	1013876	1012541	1013876	1012541	-	ATTCAGTC	ATTCAGTC	middle of CDS	ETT71_04470	(pseudo) ATP-binding cassette domain-containing protein	A1200C mutation of ISLgar5 in Spyo09
9	1150051	1148716	1150041	1148706	-	TTAATTTT	GTAATTTT	promoter	ETT71_03820	IgG-degrading enzyme/Mac-1 IdeZ	T to G mutation at 3’ DR
10	1381969	1380634	1381959	1380624	-	GGTATGAT	CCACTTTA	middle of CDS	ETT71_02660	shikimate dehydrogenase	5994-bp deletion at 3’ end, 7 genes involved
								3’-end of CDS	ETT71_02690	glycosyltransferase
11	1424237	1425572	1424227	1425562	+	TATACTCG	TATACTCG	middle of CDS	ETT71_02465	hypothetical protein
12	1435530	1434195	1435520	1434185	-	GATTCTAG	GATTCTAG	3’-end of CDS	ETT71_02430	GHKL domain-containing protein
13	1651850	1650515	1657249	1655914	-	TACATAGA	TAGCCTCT	3’-end of CDS	ETT71_08350	exotoxin smeZ	598-bp deletion at 3’ end, 1 gene involved
								promoter
14	1808522	1809857			+	TGAAAAGT	TGAAAAGT	promoter	ETT71_09030	insulinase family protein

## Sheet: S8
Table S8. Differentially expressed genes between ST399/emm77 (n=4) and ST28/emm1 (n=8) with the significance cutoff set at adjusted p-value ≤ 0.1. Genome Spyo09 (CP136951-CP136952) is used as reference.
Locus_tag	baseMean	log2FoldChange	lfcSE	stat	pvalue	padj	Gene	Location	Strand	Product
R3H61_08285	32.0591	10.1306	0.744951	13.5991	4.05504e-42	4.72817e-39	mrp	1674880..1676127	-	M-related protein Mrp
R3H61_05045	6.79447	7.58812	0.88735	8.55144	1.21561e-17	7.087e-15	folE	1001741..1002307	-	GTP cyclohydrolase I FolE
R3H61_08150	8.87913	7.27295	0.947199	7.67838	1.61119e-14	6.26216e-12	scl1	1643260..1644540	-	LPXTG-anchored collagen-like adhesin Scl1/SclA
R3H61_08280	4.24545	7.13836	1.01148	7.05735	1.69706e-12	4.94692e-10	-	1673582..1674655	-	YSIRK-type signal peptide-containing protein
R3H61_08595	33.3548	2.99481	0.463711	6.45835	1.05849e-10	2.46839e-08	treC	1747038..1748666	-	alpha,alpha-phosphotrehalase
R3H61_03100	19.0522	2.32313	0.36952	6.2869	3.23877e-10	6.29401e-08	ileS	612532..615333	+	isoleucine--tRNA ligase
R3H61_08345	14.3258	5.81426	0.958523	6.06586	1.31253e-09	2.1863e-07	-	1687243..1689186	-	LPXTG cell wall anchor domain-containing protein
R3H61_05235	33.18	3.27198	0.60355	5.42121	5.91953e-08	8.62772e-06	scl2	1038126..1039553	-	LPXTG-anchored collagen-like adhesin Scl2/SclB
R3H61_08350	8.34724	5.92896	1.10116	5.38427	7.27407e-08	9.42397e-06	-	1689366..1692443	-	serum opacification factor
R3H61_04095	34.8582	2.10943	0.422973	4.98715	6.12771e-07	7.14491e-05	-	808166..808780	+	TVP38/TMEM64 family protein
R3H61_09040	2.53836	6.39071	1.35308	4.72308	2.32304e-06	0.000246243	mobV	p2832..4334	+	MobV family relaxase
R3H61_06285	6.61175	4.49028	0.985425	4.55669	5.19652e-06	0.000504929	-	1265367..1271758	-	DUF1542 domain-containing protein
R3H61_09020	3.10416	6.52938	1.44568	4.51648	6.28775e-06	0.000563963	-	p284..949	+	replication protein
R3H61_09025	3.11422	6.4379	1.49839	4.29656	1.73469e-05	0.00144475	-	p936..1142	+	hypothetical protein
R3H61_03810	2.07969	6.06475	1.42203	4.26484	2.00047e-05	0.00155503	uidA	745674..747464	+	beta-glucuronidase
R3H61_00780	5.17255	5.25318	1.25561	4.18377	2.86719e-05	0.00208947	-	124474..125526	+	QVPTGV class sortase B protein-sorting domain-containing protein
R3H61_08365	710.047	-1.66967	0.407297	-4.09938	4.14251e-05	0.00284127	-	1694781..1695086	-	Spi family protease inhibitor
R3H61_01730	544.909	-1.86307	0.460604	-4.04484	5.23593e-05	0.00339172	pflB	324523..326850	-	formate C-acetyltransferase
R3H61_03815	2.50967	6.12944	1.54371	3.9706	7.16919e-05	0.00439962	-	747506..748177	+	FadR/GntR family transcriptional regulator
R3H61_04055	10.9624	-4.46747	1.19302	-3.74469	0.000180618	0.0104229	-	797660..798496	-	sugar ABC transporter permease
R3H61_04795	8.02896	-4.27398	1.14431	-3.73499	0.000187719	0.0104229	gyrA	950843..953329	-	DNA gyrase subunit A
R3H61_02740	24.9264	1.97499	0.536559	3.68083	0.000232474	0.0123211	-	533972..536677	-	alpha-mannosidase
R3H61_01325	45.0664	-1.56234	0.432179	-3.61503	0.000300309	0.0152243	-	241454..244075	+	SEC10/PgrA surface exclusion domain-containing protein
R3H61_05890	13.2541	-3.52096	0.991611	-3.55075	0.000384131	0.0186624	-	1181789..1182922	-	ISAs1-like element IS1548 family transposase
R3H61_07440	85.9612	2.00951	0.572141	3.51227	0.000444303	0.0207223	scpC	1494994..1499937	-	CXC chemokine-degrading serine protease SpyCEP
R3H61_01440	7.9609	-3.87526	1.11793	-3.46646	0.000527356	0.0236499	-	270868..271791	+	ABC transporter ATP-binding protein
R3H61_06640	9.4748	-3.75197	1.09543	-3.4251	0.000614567	0.0255923	-	1348209..1348637	-	YtxH domain-containing protein
R3H61_08525	62.0625	0.965927	0.281237	3.43456	0.000593514	0.0255923	ahpF	1726021..1727553	+	alkyl hydroperoxide reductase subunit F
R3H61_07205	62.8925	1.33124	0.392197	3.39431	0.00068801	0.0276628	-	1450491..1452263	-	oleate hydratase
R3H61_08370	2214.41	-1.17754	0.348096	-3.38281	0.000717472	0.0278857	speB	1695088..1696284	-	cysteine proteinase exotoxin SpeB
R3H61_01320	5.93404	-3.81587	1.13605	-3.3589	0.000782546	0.0294338	purR	240624..241463	+	pur operon repressor
R3H61_02865	6.68383	2.2269	0.67208	3.31344	0.000921547	0.0335789	-	562352..565000	+	valine--tRNA ligase
R3H61_00970	12.6608	1.82105	0.551813	3.30013	0.000966413	0.0341466	leuS	165489..167990	+	leucine--tRNA ligase
R3H61_05615	39.6449	0.963781	0.293199	3.28712	0.00101219	0.0347121	-	1121319..1122530	-	phosphopentomutase
R3H61_07280	11.808	-3.36565	1.03826	-3.24161	0.00118855	0.0395957	-	1465484..1466131	+	metal-dependent transcriptional regulator
R3H61_03715	6.46228	-3.91717	1.22556	-3.19622	0.00139241	0.0450986	nrdE	722362..724521	-	class 1b ribonucleoside-diphosphate reductase subunit alpha
R3H61_00645	25.5406	1.26684	0.397468	3.18728	0.0014362	0.0452597	rpoB	95201..98767	+	DNA-directed RNA polymerase subunit beta
R3H61_05220	12.7475	-3.3082	1.04379	-3.16941	0.00152747	0.0468692	-	1035722..1036147	-	PTS sugar transporter subunit IIA
R3H61_04185	82.7997	-1.42599	0.452283	-3.15288	0.00161667	0.0473902	amaP	829974..830561	+	alkaline shock response membrane anchor protein AmaP
R3H61_04090	6504.95	2.24675	0.714608	3.14403	0.00166638	0.0473902	ssrA	807727..808074	-	transfer-messenger RNA
R3H61_03805	1.23118	5.28928	1.67993	3.14852	0.00164101	0.0473902	-	744622..745650	+	sugar kinase
R3H61_06310	21.824	-1.62153	0.527144	-3.07606	0.00209757	0.0582326	ezrA	1277666..1279390	-	septation ring formation regulator EzrA
R3H61_02125	6.93419	2.41905	0.793148	3.04994	0.00228887	0.0620656	-	412492..413262	+	acetyl-CoA carboxylase carboxyl transferase subunit alpha
R3H61_02300	12.8391	1.99964	0.660645	3.02679	0.00247162	0.065498	lacD	443463..444440	+	tagatose-bisphosphate aldolase
R3H61_03140	50.7457	-1.84682	0.614275	-3.00651	0.00264263	0.0684735	-	622627..624321	+	phospho-sugar mutase
R3H61_00875	1.87053	3.71423	1.24629	2.98023	0.00288037	0.073011	-	144706..145704	+	V-type ATPase subunit
R3H61_04180	66.859	-1.36842	0.464638	-2.94514	0.00322813	0.080085	-	829665..829913	+	GlsB/YeaQ/YmgE family stress response membrane protein
R3H61_03515	11.0087	1.75082	0.598589	2.92491	0.00344556	0.0836983	-	677672..679534	+	heavy metal translocating P-type ATPase
R3H61_03505	1.69703	5.64499	1.93986	2.91001	0.00361422	0.0860037	speL	676056..676844	+	streptococcal pyrogenic exotoxin SpeL
R3H61_04190	28.5156	-1.50065	0.523133	-2.86859	0.00412307	0.0961499	-	830572..830760	+	DUF2273 domain-containing protein
R3H61_02505	8.47815	-2.8995	1.02144	-2.83864	0.00453069	0.097959	recU	491146..491754	-	Holliday junction resolvase RecU
R3H61_02495	31.0397	-1.50214	0.529257	-2.83821	0.00453669	0.097959	pepC	487190..488527	+	aminopeptidase C
R3H61_07430	6.77228	1.91767	0.673808	2.84601	0.00442703	0.097959	metG	1491269..1493269	-	methionine--tRNA ligase
R3H61_03490	1.14138	5.11065	1.79088	2.85371	0.00432113	0.097959	-	673920..674084	+	hypothetical protein
